# Supplementary material for: The mechanical characterization of the legs, fangs, and prosoma in the spider Harpactira curvipes (Pocock 1897)
Source: Sci Rep. 2022 Jul 29;12:13056. doi: 10.1038/s41598-022-16307-y (PMC9338270; doi:10.1038/s41598-022-16307-y)
Supplement: Supplementary file 1 — Supplementary Information 1. [file 41598_2022_16307_MOESM1_ESM.xlsx]

## Sheet: Hardness
		HARDNESS														Hardness dry
																														DRY/WET	1.34513
		Transversal direction				Longitudinal direction						leg	prosoma				Transversal direction				Longitudinal direction						leg	prosoma
		Basic section		Tip section		Basic section		Cross section		Tip section							Basic section		Tip section		Basic section		Cross section		Tip section						0.654867
		Outer	Inner	Outer	Inner	Outer	Inner	Outer	Inner	Outer	Inner						Outer	Inner	Outer	Inner	Outer	Inner	Outer	Inner	Outer	Inner
	num	122	165	56	108	28	107	43	87	42	176	173	28			media	0.239889	0.180776	0.577857	0.502527	0.39707	0.403918	0.442992	0.437844	0.66996	0.510963	0.321891	0.290617
	media	0.239889	0.180776	0.577857	0.502527	0.39707	0.403918	0.442992	0.437844	0.66996	0.510963	0.321891	0.290617			dev.st	0.0756611	0.0613913	0.06134	0.0708216	0.0385758	0.0259367	0.0275808	0.023246	0.092525	0.0673859	0.104508	0.0954062
	dev.st	0.0756611	0.0613913	0.06134	0.0708216	0.0385758	0.0259367	0.0275808	0.023246	0.092525	0.0673859	0.104508	0.0954062				0.3154	0.339598	0.106151	0.140931	0.0971513	0.0642129	0.0622602	0.0530918	0.138105	0.13188	0.32467	0.328289	0.175145
		HARDNESS
																Hardness wet
		Transversal direction				Longitudinal direction						leg	prosoma				0.157096	0.118384	0.37842	0.329088	0.260028	0.264512	0.290101	0.28673	0.438735	0.334613	0.210796	0.190315
		Basic section		Tip section		Basic section		Cross section		Tip section							0.0495479	0.0402031	0.0401696	0.0463787	0.025262	0.0169851	0.0180618	0.015223	0.0605915	0.0441288	0.0684391	0.0624784
		Outer	Inner	Outer	Inner	Outer	Inner	Outer	Inner	Outer	Inner						0.3154	0.339598	0.106151	0.140931	0.0971513	0.0642129	0.0622602	0.0530918	0.138105	0.13188	0.32467	0.328289	0.175145
	1	0.14	0.16	0.57	0.458227	0.380312	0.415887	0.480347	0.458234	0.767121	0.540861	0.11	0.2
	2	0.13	0.15	0.59	0.477779	0.280497	0.389757	0.497336	0.460394	0.838888	0.550139	0.17	0.209641
	3	0.12	0.17	0.71	0.471198	0.410865	0.393727	0.472009	0.450022	0.758451	0.650815	0.17	0.208685
	4	0.12	0.15	0.72	0.401176	0.31794	0.404769	0.413822	0.469576	0.6116	0.581812	0.15	0.284876
	5	0.2	0.15	0.58	0.469852	0.438281	0.401836	0.401527	0.443077	0.656166	0.519725	0.15	0.309818
	6	0.18	0.08	0.53	0.40125	0.411799	0.385546	0.421286	0.425338	0.654147	0.607339	0.13	0.195207
	7	0.17	0.08	0.59	0.480934	0.418445	0.395584	0.46557	0.433617	0.575974	0.559757	0.26	0.220491
	8	0.16	0.08	0.55	0.407004	0.44336	0.447156	0.448445	0.4304	0.568962	0.528723	0.22	0.19019
	9	0.15	0.08	0.5	0.411999	0.437385	0.405242	0.380773	0.440478	0.545852	0.569267	0.13	0.218888
	10	0.1	0.08	0.51	0.459813	0.435239	0.425194	0.409827	0.456443	0.632303	0.552618	0.19	0.236368
	11	0.1	0.09	0.52	0.567093	0.428967	0.473312	0.48306	0.45605	0.63077	0.499041	0.17	0.222789
	12	0.11	0.08	0.59	0.463461	0.426052	0.473312	0.43299	0.427277	0.658792	0.515883	0.26	0.236572
	13	0.11	0.08	0.55	0.446578	0.409623	0.403867	0.458236	0.438137	0.817392	0.513858	0.3	0.235524
	14	0.19	0.09	0.56	0.443598	0.428659	0.332144	0.476009	0.44338	0.633715	0.636808	0.26	0.243765
	15	0.21	0.12	0.53	0.568021	0.417994	0.420642	0.427033	0.463495	0.728496	0.509847	0.16	0.224459
	16	0.2	0.17	0.51	0.446678	0.406553	0.420172	0.430088	0.458127	0.644116	0.520349	0.27	0.23
	17	0.21	0.16	0.53	0.462227	0.320575	0.449407	0.44462	0.44626	0.743009	0.611795	0.3	0.34
	18	0.13	0.15	0.53	0.565014	0.371607	0.400539	0.426022	0.462075	0.663162	0.543531	0.24	0.5
	19	0.14	0.15	0.52	0.559213	0.415887	0.414421	0.449377	0.425152	0.612553	0.503812	0.21	0.44
	20	0.14	0.08	0.58	0.570148	0.389757	0.415142	0.473091	0.444954	0.642328	0.66278	0.23	0.46
	21	0.182118	0.09	0.56	0.541157	0.393727	0.412864	0.438788	0.473798	0.552119	0.600551	0.3	0.36
	22	0.235174	0.09	0.58	0.494229	0.404769	0.411897	0.407926	0.421837	0.597346	0.532312	0.19	0.32
	23	0.28508	0.08	0.55	0.469323	0.401836	0.434525	0.41273	0.466798	0.834749	0.51255	0.29	0.47
	24	0.281473	0.09	0.55	0.52648	0.384705	0.426762	0.44994	0.473211	0.805306	0.588547	0.2	0.25
	25	0.330104	0.14	0.55	0.470557	0.363319	0.415837	0.432639	0.452386	0.836827	0.526423	0.11	0.46
	26	0.228055	0.14	0.55	0.536052	0.377615	0.366697	0.425338	0.452836	0.825743	0.488581	0.22	0.23
	27	0.279909	0.13	0.52	0.493663	0.398311	0.411311	0.408525	0.442697	0.721544	0.472521	0.22	0.32
	28	0.300222	0.13	0.51	0.589703	0.403867	0.40786	0.466798	0.469042	0.728835	0.491925	0.25	0.32
	29	0.242391	0.12	0.59	0.601993		0.386612	0.422128	0.461823	0.721403	0.491132	0.24
	30	0.266486	0.12	0.55	0.537755		0.410596	0.436453	0.45678	0.573252	0.474215	0.23
	31	0.264774	0.14	0.58	0.575865		0.440267	0.435725	0.465133	0.582939	0.467209	0.28
	32	0.246048	0.14	0.53	0.631962		0.421556	0.49558	0.442854	0.590169	0.427675	0.38
	33	0.177273	0.12	0.57	0.640029		0.414304	0.430199	0.46865	0.767828	0.451391	0.22
	34	0.200404	0.13	0.57	0.57521		0.408499	0.434783	0.49558	0.737195	0.465849	0.24
	35	0.242755	0.11	0.65	0.435546		0.371947	0.437522	0.455399	0.549702	0.477374	0.27
	36	0.150312	0.12	0.58	0.425601		0.393418	0.452659	0.468885	0.559561	0.586574	0.18
	37	0.234677	0.145705	0.51	0.427404		0.410123	0.472823	0.479648	0.76	0.483803	0.33
	38	0.18683	0.0934042	0.51	0.434866		0.435672	0.439918	0.472823	0.64	0.426079	0.33
	39	0.13148	0.106425	0.54	0.424616		0.408085	0.456732	0.452322	0.58	0.438284	0.32
	40	0.21417	0.0952442	0.74	0.422792		0.401856	0.4	0.447139	0.56	0.513481	0.2
	41	0.140088	0.0871572	0.68	0.411653		0.415907	0.45	0.456732	0.65	0.438712	0.29
	42	0.255808	0.0826386	0.65	0.437629		0.378294	0.46	0.45	0.58	0.498424	0.27
	43	0.247269	0.0836475	0.61	0.463106		0.401496	0.49	0.444494		0.469719	0.27
	44	0.128771	0.115366	0.63	0.433947		0.409376		0.439945		0.427564	0.28
	45	0.140556	0.0992109	0.55	0.469992		0.42873		0.435113		0.491515	0.26
	46	0.307984	0.0886012	0.69	0.39106		0.392192		0.418431		0.442321	0.25
	47	0.33658	0.0967439	0.66	0.460161		0.392261		0.423256		0.505855	0.28
	48	0.28253	0.190636	0.55	0.455311		0.400521		0.421425		0.4072	0.27
	49	0.307424	0.133697	0.59	0.44363		0.432439		0.421499		0.676999	0.49
	50	0.319525	0.159331	0.58	0.429777		0.403698		0.462289		0.644131	0.25
	51	0.302948	0.118317	0.51	0.42984		0.387424		0.424063		0.647992	0.35
	52	0.22627	0.118154	0.55	0.429783		0.401229		0.464264		0.677193	0.4
	53	0.291785	0.0998678	0.66	0.448852		0.335616		0.426837		0.669169	0.29
	54	0.253951	0.118969	0.72	0.439271		0.408767		0.43753		0.688265	0.34
	55	0.232987	0.200511	0.64	0.443407		0.396038		0.450019		0.679266	0.34
	56	0.272051	0.20923	0.53	0.437406		0.399238		0.429315		0.586865	0.36
	57	0.329442	0.156209		0.454807		0.398342		0.401145		0.601061	0.35
	58	0.28018	0.202545		0.446608		0.39993		0.408438		0.605228	0.39
	59	0.302458	0.209664		0.44104		0.401129		0.396042		0.603568	0.23
	60	0.235174	0.241486		0.427888		0.400481		0.419522		0.641916	0.38
	61	0.304813	0.24074		0.424618		0.392557		0.419759		0.648494	0.24
	62	0.302994	0.190464		0.436935		0.396379		0.424075		0.648019	0.27
	63	0.205673	0.227613		0.447055		0.387357		0.400182		0.481127	0.31
	64	0.258437	0.225214		0.446667		0.377901		0.424525		0.406532	0.36
	65	0.293983	0.139507		0.43598		0.354472		0.405538		0.508953	0.35
	66	0.269313	0.260447		0.424499		0.417673		0.44994		0.575627	0.19
	67	0.288208	0.275849		0.435234		0.399332		0.390523		0.557835	0.23
	68	0.217066	0.283999		0.440661		0.386894		0.408153		0.592378	0.34
	69	0.237781	0.277896		0.53		0.453214		0.425478		0.625276	0.261946
	70	0.300738	0.186052		0.5		0.448332		0.410093		0.615575	0.418359
	71	0.312464	0.201518		0.52		0.355296		0.423125		0.600305	0.50945
	72	0.341261	0.221681		0.56		0.41636		0.417853		0.629778	0.267126
	73	0.27983	0.145561		0.53		0.323362		0.405385		0.503501	0.335102
	74	0.189592	0.174326		0.51		0.402511		0.402192		0.486197	0.437058
	75	0.225272	0.197746		0.53		0.404256		0.423207		0.42254	0.221701
	76	0.208891	0.245246		0.55		0.413585		0.393469		0.464792	0.373627
	77	0.324397	0.224779		0.53		0.364231		0.410734		0.511104	0.234498
	78	0.262801	0.231206		0.52		0.415512		0.422853		0.553249	0.438639
	79	0.334409	0.225924		0.56		0.413879		0.427987		0.534659	0.341249
	80	0.308767	0.271199		0.58		0.39086		0.394329		0.602091	0.513468
	81	0.223354	0.236727		0.55		0.401579		0.424189		0.471161	0.395038
	82	0.273193	0.198319		0.55		0.412992		0.429267		0.518721	0.279285
	83	0.321587	0.264315		0.55		0.384594		0.424261		0.534853	0.357791
	84	0.16769	0.211025		0.52		0.423437		0.41772		0.42852	0.354308
	85	0.323199	0.247075		0.51		0.407848		0.425374		0.455585	0.283995
	86	0.219802	0.272115		0.59		0.413306		0.47677		0.429663	0.49853
	87	0.28131	0.184473		0.55		0.379935		0.43299		0.41792	0.378943
	88	0.304193	0.267956		0.58		0.394514				0.546669	0.265239
	89	0.342589	0.240066		0.53		0.390494				0.475752	0.339908
	90	0.276408	0.313511		0.57		0.392227				0.421871	0.197596
	91	0.318802	0.235584		0.58		0.396693				0.550599	0.186918
	92	0.344069	0.294717		0.51		0.390736				0.507951	0.278298
	93	0.241184	0.235049		0.51		0.415509				0.514369	0.126458
	94	0.28896	0.26868		0.47		0.381377				0.440894	0.346062
	95	0.209238	0.272924		0.46		0.388462				0.516679	0.361875
	96	0.328412	0.271532		0.46		0.416572				0.533662	0.129884
	97	0.243595	0.243743		0.65		0.395165				0.582903	0.260254
	98	0.287905	0.269756		0.61		0.402887				0.546686	0.249784
	99	0.279454	0.270505		0.63		0.336742				0.51312	0.541352
	100	0.234316	0.237828		0.55		0.4202				0.42495	0.180447
	101	0.30535	0.246337		0.69		0.372144				0.582659	0.317593
	102	0.166097	0.234083		0.66		0.396344				0.557569	0.250861
	103	0.240915	0.211669		0.55		0.410692				0.561054	0.324313
	104	0.324328	0.244239		0.59		0.408583				0.539128	0.51708
	105	0.307894	0.247955		0.58		0.418102				0.427775	0.211185
	106	0.329573	0.282504		0.51		0.435556				0.537139	0.3672
	107	0.11726	0.243899		0.55		0.477075				0.504827	0.33924
	108	0.0672822	0.257258		0.72						0.520542	0.262607
	109	0.0880204	0.251769								0.526152	0.290657
	110	0.0773955	0.287067								0.454082	0.308918
	111	0.0791447	0.301178								0.543432	0.416669
	112	0.141797	0.209849								0.513939	0.249702
	113	0.349248	0.160997								0.510925	0.383667
	114	0.334724	0.183893								0.430475	0.234905
	115	0.286715	0.185277								0.525842	0.122519
	116	0.342171	0.201199								0.543999	0.255812
	117	0.349892	0.146942								0.533908	0.48
	118	0.309439	0.137892								0.51168	0.32
	119	0.178888	0.191649								0.501582	0.39
	120	0.348651	0.178581								0.518555	0.45
	121	0.325396	0.152321								0.525114	0.53
	122	0.336837	0.208657								0.531331	0.52
	123		0.136601								0.513193	0.48
	124		0.237143								0.50257	0.46
	125		0.223533								0.510084	0.46
	126		0.194211								0.528742	0.45
	127		0.182857								0.512893	0.18
	128		0.157582								0.472547	0.44
	129		0.22172								0.423329	0.22
	130		0.194473								0.416088	0.24
	131		0.162333								0.445101	0.31
	132		0.200525								0.419275	0.29
	133		0.21778								0.466771	0.42
	134		0.133887								0.431458	0.35
	135		0.12178								0.499616	0.31
	136		0.183646								0.447336	0.26
	137		0.216459								0.457651	0.5
	138		0.135059								0.480566	0.37
	139		0.214567								0.427489	0.41
	140		0.16167								0.416368	0.3
	141		0.203339								0.428708	0.42
	142		0.14606								0.458393	0.44
	143		0.178949								0.452212	0.49
	144		0.160898								0.439093	0.37
	145		0.0935487								0.465969	0.48
	146		0.188032								0.437548	0.47
	147		0.182721								0.419682	0.38
	148		0.16148								0.429067	0.36
	149		0.239864								0.453872	0.42
	150		0.179215								0.47102	0.35
	151		0.158025								0.499512	0.45
	152		0.249505								0.540879	0.43
	153		0.0922453								0.518919	0.45
	154		0.235617								0.500307	0.53
	155		0.221818								0.494719	0.45
	156		0.236801								0.444693	0.42
	157		0.146407								0.447175	0.48
	158		0.177087								0.449814	0.41
	159		0.193755								0.497958	0.36
	160		0.229471								0.488481	0.34
	161		0.23629								0.402059	0.34
	162		0.235019								0.512461	0.46
	163		0.149649								0.50334	0.47
	164		0.231435								0.508406	0.42
	165		0.264192								0.477715	0.51
	166										0.487188	0.4
	167										0.506502	0.41
	168										0.499988	0.28
	169										0.475866	0.53
	170										0.408936	0.34
	171										0.435598	0.3
	172										0.47189	0.32
	173										0.480217	0.34
	174										0.480213
	175										0.465533
	176										0.403932
	177
	178
	179
	180
	181
	182
	183
	184
	185
	186
	187
	188
	189
	190
	191
	192
	193
	194
	195
	196
	197
	198
	199
	200
	201
	202
	203
	204
	205
	206
	207
	208
	209
	210
	211
	212
	213
	214
	215
	216
	217
	218
	219
	220
	221
	222
	223
	224
	225
	226
	227
	228
	229
	230
	231
	232
	233
	234
	235
	236
	237
	238
	239
	240
	241
	242
	243
	244
	245
	246
	247
	248
	249
	250
	251
	252
	253
	254
	255
	256
	257
	258
	259
	260
	261
	262
	263
	264
	265
	266
	267
	268
	269
	270
	271
	272
	273
	274
	275
	276
	277
	278
	279
	280
	281
	282
	283
	284
	285
	286
	287
	288
	289
	290
	291
	292
	293
	294
	295
	296
	297
	298
	299
	300
	301
	302
	303
	304
	305
	306
	307
	308
	309
	310
	311
	312
	313
	314
	315
	316
	317
	318
	319
	320
	321
	322
	323
	324
	325
	326
	327
	328
	329
	330
	331
	332
	333
	334
	335
	336
	337
	338
	339
	340
	341
	342
	343
	344
	345
	346
	347
	348
	349
	350
	351
	352
	353
	354
	355
	356
	357
	358
	359
	360
	361
	362
	363
	364
	365
	366
	367
	368
	369
	370
	371
	372
	373
	374
	375
	376
	377
	378
	379
	380
	381
	382
	383
	384
	385
	386
	387
	388
	389
	390
	391
	392
	393
	394
	395
	396
	397
	398
	399
	400
	401
	402
	403
	404
	405
	406
	407
	408
	409
	410
	411
	412
	413
	414
	415
	416
	417
	418
	419
	420
	421
	422
	423
	424
	425
	426
	427
	428
	429
	430
	431
	432
	433
	434
	435
	436
	437
	438
	439
	440
	441
	442
	443
	444
	445
	446
	447
	448
	449
	450
	451
	452
	453
	454
	455
	456
	457
	458
	459
	460
	461
	462
	463
	464
	465
	466
	467
	468
	469
	470
	471
	472
	473
	474
	475
	476
	477
	478
	479
	480
	481
	482
	483
	484
	485
	486
	487
	488
	489
	490
	491
	492
	493
	494
	495
	496
	497
	498
	499
	500
	501
	502
	503
	504
	505
	506
	507
	508
	509
	510
	511
	512
	513
	514
	515
	516
	517
	518
	519
	520
	521
	522
	523
	524
	525
	526
	527
	528
	529
	530
	531
	532
	533
	534
	535
	536
	537
	538
	539
	540
	541
	542
	543
	544
	545
	546
	547
	548
	549
	550
	551
	552
	553
	554
	555
	556
	557
	558
	559
	560
	561
	562
	563
	564
	565
	566
	567
	568
	569
	570
	571
	572
	573
	574
	575
	576
	577
	578
	579
	580
	581
	582
	583
	584
	585
	586
	587
	588
	589
	590
	591
	592
	593
	594
	595
	596
	597
	598
	599
	600
	601
	602
	603
	604
	605
	606
	607
	608
	609
	610
	611
	612
	613
	614
	615
	616
	617
	618
	619
	620
	621
	622
	623
	624
	625
	626
	627
	628
	629
	630
	631
	632
	633
	634
	635
	636
	637
	638
	639
	640
	641
	642
	643
	644
	645
	646
	647
	648
	649
	650
	651
	652
	653
	654
	655
	656
	657
	658
	659
	660
	661
	662
	663
	664
	665
	666
	667
	668
	669
	670
	671
	672
	673
	674
	675
	676
	677
	678
	679
	680
	681
	682
	683

## Sheet: p-values
	p-values (EXCEL)
	Hardness			Transversal direction				Longitudinal direction						leg	prosoma
				Basic section		Tip section		Basic section		Cross section		Tip section
				Outer	Inner	Outer	Inner	Outer	Inner	Outer	Inner	Outer	Inner
	Transversal direction	Basic section	Outer	-	2.88032e-12	1.43608e-69	3.64415e-73	4.83957e-20	3.41544e-56	2.09149e-38	1.24498e-60	6.10925e-68	1.56861e-99	1.4099e-12	0.00279763
			Inner		-	2.08162e-106	2.93807e-115	4.42433e-43	6.43213e-104	2.85468e-70	5.84751e-105	4.56516e-101	4.37687e-151	1.82496e-39	1.23731e-13
		Tip section	Outer			-	2.47567e-10	7.37764e-24	3.97075e-58	8.41161e-24	2.37092e-41	5.0112e-08	2.69269e-10	1.4743e-43	4.05793e-28
			Inner				-	5.14453e-12	1.61705e-30	3.33479e-07	4.01821e-14	2.65185e-23	0.316032	1.01997e-40	1.06826e-25
	Longitudinal direction	Basic section	Outer					-	0.26718	1.49915e-07	5.84018e-10	7.19206e-23	1.11035e-15	0.000224571	1.17217e-06
			Inner						-	1.10353e-13	9.34777e-18	2.34756e-59	2.01255e-40	4.30329e-14	3.04703e-20
		Cross section	Outer							-	0.266639	4.67293e-26	6.27696e-10	1.47358e-12	7.32641e-15
			Inner								-	2.58946e-45	1.34493e-19	8.69462e-21	6.40646e-25
		Tip section	Outer									-	5.19084e-28	4.08304e-50	1.30412e-25
			Inner										-	3.19619e-60	5.94058e-35
	leg													-	0.138878
	prosoma														-
	TBO	TBI									TBO	TTO									TBO	TTI									TBO	LBO									TBO	LBI
	0.14	0.16	Analisi varianza: ad un fattore								0.14	0.57	Analisi varianza: ad un fattore								0.14	0.458227	Analisi varianza: ad un fattore								0.14	0.380312	Analisi varianza: ad un fattore								0.14	0.415887	Analisi varianza: ad un fattore
	0.13	0.15									0.13	0.59									0.13	0.477779									0.13	0.280497									0.13	0.389757
	0.12	0.17	RIEPILOGO								0.12	0.71	RIEPILOGO								0.12	0.471198	RIEPILOGO								0.12	0.410865	RIEPILOGO								0.12	0.393727	RIEPILOGO
	0.12	0.15	Gruppi	Conteggio	Somma	Media	Varianza				0.12	0.72	Gruppi	Conteggio	Somma	Media	Varianza				0.12	0.401176	Gruppi	Conteggio	Somma	Media	Varianza				0.12	0.31794	Gruppi	Conteggio	Somma	Media	Varianza				0.12	0.404769	Gruppi	Conteggio	Somma	Media	Varianza
	0.2	0.15	Colonna 1	122	29.2665	0.239889	0.0057246				0.2	0.58	Colonna 1	122	29.2665	0.239889	0.0057246				0.2	0.469852	Colonna 1	122	29.2665	0.239889	0.0057246				0.2	0.438281	Colonna 1	122	29.2665	0.239889	0.0057246				0.2	0.401836	Colonna 1	122	29.2665	0.239889	0.0057246
	0.18	0.08	Colonna 2	165	29.8281	0.180776	0.00376889				0.18	0.53	Colonna 2	56	32.36	0.577857	0.0037626				0.18	0.40125	Colonna 2	108	54.2729	0.502527	0.0050157				0.18	0.411799	Colonna 2	28	11.1179	0.39707	0.0014881				0.18	0.385546	Colonna 2	107	43.2192	0.403918	0.000672713
	0.17	0.08									0.17	0.59									0.17	0.480934									0.17	0.418445									0.17	0.395584
	0.16	0.08									0.16	0.55									0.16	0.407004									0.16	0.44336									0.16	0.447156
	0.15	0.08	ANALISI VARIANZA								0.15	0.5	ANALISI VARIANZA								0.15	0.411999	ANALISI VARIANZA								0.15	0.437385	ANALISI VARIANZA								0.15	0.405242	ANALISI VARIANZA
	0.1	0.08	Origine della variazione	SQ	gdl	MQ	F	Valore di significatività	F crit		0.1	0.51	Origine della variazione	SQ	gdl	MQ	F	Valore di significatività	F crit		0.1	0.459813	Origine della variazione	SQ	gdl	MQ	F	Valore di significatività	F crit		0.1	0.435239	Origine della variazione	SQ	gdl	MQ	F	Valore di significatività	F crit		0.1	0.425194	Origine della variazione	SQ	gdl	MQ	F	Valore di significatività	F crit
	0.1	0.09	Tra gruppi	0.245091	1	0.245091	53.2898	2.88032e-12	3.87429		0.1	0.52	Tra gruppi	4.38408	1	4.38408	857.695	1.43608e-69	3.89484		0.1	0.567093	Tra gruppi	3.95157	1	3.95157	732.869	3.64415e-73	3.88257		0.1	0.428967	Tra gruppi	0.562631	1	0.562631	113.623	4.83957e-20	3.90506		0.1	0.473312	Tra gruppi	1.53372	1	1.53372	455.709	3.41544e-56	3.88275
	0.11	0.08	In gruppi	1.31077	285	0.00459921					0.11	0.59	In gruppi	0.899619	176	0.00511147					0.11	0.463461	In gruppi	1.22936	228	0.00539191					0.11	0.426052	In gruppi	0.732855	148	0.00495172					0.11	0.473312	In gruppi	0.763984	227	0.00336557
	0.11	0.08									0.11	0.55									0.11	0.446578									0.11	0.409623									0.11	0.403867
	0.19	0.09	Totale	1.55586	286						0.19	0.56	Totale	5.2837	177						0.19	0.443598	Totale	5.18092	229						0.19	0.428659	Totale	1.29549	149						0.19	0.332144	Totale	2.2977	228
	0.21	0.12									0.21	0.53									0.21	0.568021									0.21	0.417994									0.21	0.420642
	0.2	0.17									0.2	0.51									0.2	0.446678									0.2	0.406553									0.2	0.420172
	0.21	0.16									0.21	0.53									0.21	0.462227									0.21	0.320575									0.21	0.449407
	0.13	0.15									0.13	0.53									0.13	0.565014									0.13	0.371607									0.13	0.400539
	0.14	0.15									0.14	0.52									0.14	0.559213									0.14	0.415887									0.14	0.414421
	0.14	0.08									0.14	0.58									0.14	0.570148									0.14	0.389757									0.14	0.415142
	0.182118	0.09									0.182118	0.56									0.182118	0.541157									0.182118	0.393727									0.182118	0.412864
	0.235174	0.09									0.235174	0.58									0.235174	0.494229									0.235174	0.404769									0.235174	0.411897
	0.28508	0.08									0.28508	0.55									0.28508	0.469323									0.28508	0.401836									0.28508	0.434525
	0.281473	0.09									0.281473	0.55									0.281473	0.52648									0.281473	0.384705									0.281473	0.426762
	0.330104	0.14									0.330104	0.55									0.330104	0.470557									0.330104	0.363319									0.330104	0.415837
	0.228055	0.14									0.228055	0.55									0.228055	0.536052									0.228055	0.377615									0.228055	0.366697
	0.279909	0.13									0.279909	0.52									0.279909	0.493663									0.279909	0.398311									0.279909	0.411311
	0.300222	0.13									0.300222	0.51									0.300222	0.589703									0.300222	0.403867									0.300222	0.40786
	0.242391	0.12									0.242391	0.59									0.242391	0.601993									0.242391										0.242391	0.386612
	0.266486	0.12									0.266486	0.55									0.266486	0.537755									0.266486										0.266486	0.410596
	0.264774	0.14									0.264774	0.58									0.264774	0.575865									0.264774										0.264774	0.440267
	0.246048	0.14									0.246048	0.53									0.246048	0.631962									0.246048										0.246048	0.421556
	0.177273	0.12									0.177273	0.57									0.177273	0.640029									0.177273										0.177273	0.414304
	0.200404	0.13									0.200404	0.57									0.200404	0.57521									0.200404										0.200404	0.408499
	0.242755	0.11									0.242755	0.65									0.242755	0.435546									0.242755										0.242755	0.371947
	0.150312	0.12									0.150312	0.58									0.150312	0.425601									0.150312										0.150312	0.393418
	0.234677	0.145705									0.234677	0.51									0.234677	0.427404									0.234677										0.234677	0.410123
	0.18683	0.0934042									0.18683	0.51									0.18683	0.434866									0.18683										0.18683	0.435672
	0.13148	0.106425									0.13148	0.54									0.13148	0.424616									0.13148										0.13148	0.408085
	0.21417	0.0952442									0.21417	0.74									0.21417	0.422792									0.21417										0.21417	0.401856
	0.140088	0.0871572									0.140088	0.68									0.140088	0.411653									0.140088										0.140088	0.415907
	0.255808	0.0826386									0.255808	0.65									0.255808	0.437629									0.255808										0.255808	0.378294
	0.247269	0.0836475									0.247269	0.61									0.247269	0.463106									0.247269										0.247269	0.401496
	0.128771	0.115366									0.128771	0.63									0.128771	0.433947									0.128771										0.128771	0.409376
	0.140556	0.0992109									0.140556	0.55									0.140556	0.469992									0.140556										0.140556	0.42873
	0.307984	0.0886012									0.307984	0.69									0.307984	0.39106									0.307984										0.307984	0.392192
	0.33658	0.0967439									0.33658	0.66									0.33658	0.460161									0.33658										0.33658	0.392261
	0.28253	0.190636									0.28253	0.55									0.28253	0.455311									0.28253										0.28253	0.400521
	0.307424	0.133697									0.307424	0.59									0.307424	0.44363									0.307424										0.307424	0.432439
	0.319525	0.159331									0.319525	0.58									0.319525	0.429777									0.319525										0.319525	0.403698
	0.302948	0.118317									0.302948	0.51									0.302948	0.42984									0.302948										0.302948	0.387424
	0.22627	0.118154									0.22627	0.55									0.22627	0.429783									0.22627										0.22627	0.401229
	0.291785	0.0998678									0.291785	0.66									0.291785	0.448852									0.291785										0.291785	0.335616
	0.253951	0.118969									0.253951	0.72									0.253951	0.439271									0.253951										0.253951	0.408767
	0.232987	0.200511									0.232987	0.64									0.232987	0.443407									0.232987										0.232987	0.396038
	0.272051	0.20923									0.272051	0.53									0.272051	0.437406									0.272051										0.272051	0.399238
	0.329442	0.156209									0.329442										0.329442	0.454807									0.329442										0.329442	0.398342
	0.28018	0.202545									0.28018										0.28018	0.446608									0.28018										0.28018	0.39993
	0.302458	0.209664									0.302458										0.302458	0.44104									0.302458										0.302458	0.401129
	0.235174	0.241486									0.235174										0.235174	0.427888									0.235174										0.235174	0.400481
	0.304813	0.24074									0.304813										0.304813	0.424618									0.304813										0.304813	0.392557
	0.302994	0.190464									0.302994										0.302994	0.436935									0.302994										0.302994	0.396379
	0.205673	0.227613									0.205673										0.205673	0.447055									0.205673										0.205673	0.387357
	0.258437	0.225214									0.258437										0.258437	0.446667									0.258437										0.258437	0.377901
	0.293983	0.139507									0.293983										0.293983	0.43598									0.293983										0.293983	0.354472
	0.269313	0.260447									0.269313										0.269313	0.424499									0.269313										0.269313	0.417673
	0.288208	0.275849									0.288208										0.288208	0.435234									0.288208										0.288208	0.399332
	0.217066	0.283999									0.217066										0.217066	0.440661									0.217066										0.217066	0.386894
	0.237781	0.277896									0.237781										0.237781	0.53									0.237781										0.237781	0.453214
	0.300738	0.186052									0.300738										0.300738	0.5									0.300738										0.300738	0.448332
	0.312464	0.201518									0.312464										0.312464	0.52									0.312464										0.312464	0.355296
	0.341261	0.221681									0.341261										0.341261	0.56									0.341261										0.341261	0.41636
	0.27983	0.145561									0.27983										0.27983	0.53									0.27983										0.27983	0.323362
	0.189592	0.174326									0.189592										0.189592	0.51									0.189592										0.189592	0.402511
	0.225272	0.197746									0.225272										0.225272	0.53									0.225272										0.225272	0.404256
	0.208891	0.245246									0.208891										0.208891	0.55									0.208891										0.208891	0.413585
	0.324397	0.224779									0.324397										0.324397	0.53									0.324397										0.324397	0.364231
	0.262801	0.231206									0.262801										0.262801	0.52									0.262801										0.262801	0.415512
	0.334409	0.225924									0.334409										0.334409	0.56									0.334409										0.334409	0.413879
	0.308767	0.271199									0.308767										0.308767	0.58									0.308767										0.308767	0.39086
	0.223354	0.236727									0.223354										0.223354	0.55									0.223354										0.223354	0.401579
	0.273193	0.198319									0.273193										0.273193	0.55									0.273193										0.273193	0.412992
	0.321587	0.264315									0.321587										0.321587	0.55									0.321587										0.321587	0.384594
	0.16769	0.211025									0.16769										0.16769	0.52									0.16769										0.16769	0.423437
	0.323199	0.247075									0.323199										0.323199	0.51									0.323199										0.323199	0.407848
	0.219802	0.272115									0.219802										0.219802	0.59									0.219802										0.219802	0.413306
	0.28131	0.184473									0.28131										0.28131	0.55									0.28131										0.28131	0.379935
	0.304193	0.267956									0.304193										0.304193	0.58									0.304193										0.304193	0.394514
	0.342589	0.240066									0.342589										0.342589	0.53									0.342589										0.342589	0.390494
	0.276408	0.313511									0.276408										0.276408	0.57									0.276408										0.276408	0.392227
	0.318802	0.235584									0.318802										0.318802	0.58									0.318802										0.318802	0.396693
	0.344069	0.294717									0.344069										0.344069	0.51									0.344069										0.344069	0.390736
	0.241184	0.235049									0.241184										0.241184	0.51									0.241184										0.241184	0.415509
	0.28896	0.26868									0.28896										0.28896	0.47									0.28896										0.28896	0.381377
	0.209238	0.272924									0.209238										0.209238	0.46									0.209238										0.209238	0.388462
	0.328412	0.271532									0.328412										0.328412	0.46									0.328412										0.328412	0.416572
	0.243595	0.243743									0.243595										0.243595	0.65									0.243595										0.243595	0.395165
	0.287905	0.269756									0.287905										0.287905	0.61									0.287905										0.287905	0.402887
	0.279454	0.270505									0.279454										0.279454	0.63									0.279454										0.279454	0.336742
	0.234316	0.237828									0.234316										0.234316	0.55									0.234316										0.234316	0.4202
	0.30535	0.246337									0.30535										0.30535	0.69									0.30535										0.30535	0.372144
	0.166097	0.234083									0.166097										0.166097	0.66									0.166097										0.166097	0.396344
	0.240915	0.211669									0.240915										0.240915	0.55									0.240915										0.240915	0.410692
	0.324328	0.244239									0.324328										0.324328	0.59									0.324328										0.324328	0.408583
	0.307894	0.247955									0.307894										0.307894	0.58									0.307894										0.307894	0.418102
	0.329573	0.282504									0.329573										0.329573	0.51									0.329573										0.329573	0.435556
	0.11726	0.243899									0.11726										0.11726	0.55									0.11726										0.11726	0.477075
	0.0672822	0.257258									0.0672822										0.0672822	0.72									0.0672822										0.0672822
	0.0880204	0.251769									0.0880204										0.0880204										0.0880204										0.0880204
	0.0773955	0.287067									0.0773955										0.0773955										0.0773955										0.0773955
	0.0791447	0.301178									0.0791447										0.0791447										0.0791447										0.0791447
	0.141797	0.209849									0.141797										0.141797										0.141797										0.141797
	0.349248	0.160997									0.349248										0.349248										0.349248										0.349248
	0.334724	0.183893									0.334724										0.334724										0.334724										0.334724
	0.286715	0.185277									0.286715										0.286715										0.286715										0.286715
	0.342171	0.201199									0.342171										0.342171										0.342171										0.342171
	0.349892	0.146942									0.349892										0.349892										0.349892										0.349892
	0.309439	0.137892									0.309439										0.309439										0.309439										0.309439
	0.178888	0.191649									0.178888										0.178888										0.178888										0.178888
	0.348651	0.178581									0.348651										0.348651										0.348651										0.348651
	0.325396	0.152321									0.325396										0.325396										0.325396										0.325396
	0.336837	0.208657									0.336837										0.336837										0.336837										0.336837
		0.136601
		0.237143
		0.223533
		0.194211
		0.182857
		0.157582
		0.22172
		0.194473
		0.162333
		0.200525
		0.21778
		0.133887
		0.12178
		0.183646
		0.216459
		0.135059
		0.214567
		0.16167
		0.203339
		0.14606
		0.178949
		0.160898
		0.0935487
		0.188032
		0.182721
		0.16148
		0.239864
		0.179215
		0.158025
		0.249505
		0.0922453
		0.235617
		0.221818
		0.236801
		0.146407
		0.177087
		0.193755
		0.229471
		0.23629
		0.235019
		0.149649
		0.231435
		0.264192
	TBI	TTO									TBI	TTI									TBI	LBO									TBI	LBI									TBI	LCO
	0.16	0.57	Analisi varianza: ad un fattore								0.16	0.458227	Analisi varianza: ad un fattore								0.16	0.380312	Analisi varianza: ad un fattore								0.16	0.415887	Analisi varianza: ad un fattore								0.16	0.480347	Analisi varianza: ad un fattore
	0.15	0.59									0.15	0.477779									0.15	0.280497									0.15	0.389757									0.15	0.497336
	0.17	0.71	RIEPILOGO								0.17	0.471198	RIEPILOGO								0.17	0.410865	RIEPILOGO								0.17	0.393727	RIEPILOGO								0.17	0.472009	RIEPILOGO
	0.15	0.72	Gruppi	Conteggio	Somma	Media	Varianza				0.15	0.401176	Gruppi	Conteggio	Somma	Media	Varianza				0.15	0.31794	Gruppi	Conteggio	Somma	Media	Varianza				0.15	0.404769	Gruppi	Conteggio	Somma	Media	Varianza				0.15	0.413822	Gruppi	Conteggio	Somma	Media	Varianza
	0.15	0.58	Colonna 1	165	29.8281	0.180776	0.00376889				0.15	0.469852	Colonna 1	165	29.8281	0.180776	0.00376889				0.15	0.438281	Colonna 1	165	29.8281	0.180776	0.00376889				0.15	0.401836	Colonna 1	165	29.8281	0.180776	0.00376889				0.15	0.401527	Colonna 1	165	29.8281	0.180776	0.00376889
	0.08	0.53	Colonna 2	56	32.36	0.577857	0.0037626				0.08	0.40125	Colonna 2	108	54.2729	0.502527	0.0050157				0.08	0.411799	Colonna 2	28	11.1179	0.39707	0.0014881				0.08	0.385546	Colonna 2	107	43.2192	0.403918	0.000672713				0.08	0.421286	Colonna 2	43	19.0487	0.442992	0.0007607
	0.08	0.59									0.08	0.480934									0.08	0.418445									0.08	0.395584									0.08	0.46557
	0.08	0.55									0.08	0.407004									0.08	0.44336									0.08	0.447156									0.08	0.448445
	0.08	0.5	ANALISI VARIANZA								0.08	0.411999	ANALISI VARIANZA								0.08	0.437385	ANALISI VARIANZA								0.08	0.405242	ANALISI VARIANZA								0.08	0.380773	ANALISI VARIANZA
	0.08	0.51	Origine della variazione	SQ	gdl	MQ	F	Valore di significatività	F crit		0.08	0.459813	Origine della variazione	SQ	gdl	MQ	F	Valore di significatività	F crit		0.08	0.435239	Origine della variazione	SQ	gdl	MQ	F	Valore di significatività	F crit		0.08	0.425194	Origine della variazione	SQ	gdl	MQ	F	Valore di significatività	F crit		0.08	0.409827	Origine della variazione	SQ	gdl	MQ	F	Valore di significatività	F crit
	0.09	0.52	Tra gruppi	6.59231	1	6.59231	1749.87	2.08162e-106	3.88427		0.09	0.567093	Tra gruppi	6.75746	1	6.75746	1585.82	2.93807e-115	3.876		0.09	0.428967	Tra gruppi	1.11988	1	1.11988	324.934	4.42433e-43	3.89061		0.09	0.473312	Tra gruppi	3.23191	1	3.23191	1265.75	6.43213e-104	3.87613		0.09	0.48306	Tra gruppi	2.34535	1	2.34535	743.241	2.85468e-70	3.887
	0.08	0.59	In gruppi	0.825041	219	0.00376731					0.08	0.463461	In gruppi	1.15478	271	0.00426117					0.08	0.426052	In gruppi	0.658277	191	0.00344647					0.08	0.473312	In gruppi	0.689406	270	0.00255335					0.08	0.43299	In gruppi	0.650047	206	0.00315557
	0.08	0.55									0.08	0.446578									0.08	0.409623									0.08	0.403867									0.08	0.458236
	0.09	0.56	Totale	7.41735	220						0.09	0.443598	Totale	7.91223	272						0.09	0.428659	Totale	1.77815	192						0.09	0.332144	Totale	3.92131	271						0.09	0.476009	Totale	2.9954	207
	0.12	0.53									0.12	0.568021									0.12	0.417994									0.12	0.420642									0.12	0.427033
	0.17	0.51									0.17	0.446678									0.17	0.406553									0.17	0.420172									0.17	0.430088
	0.16	0.53									0.16	0.462227									0.16	0.320575									0.16	0.449407									0.16	0.44462
	0.15	0.53									0.15	0.565014									0.15	0.371607									0.15	0.400539									0.15	0.426022
	0.15	0.52									0.15	0.559213									0.15	0.415887									0.15	0.414421									0.15	0.449377
	0.08	0.58									0.08	0.570148									0.08	0.389757									0.08	0.415142									0.08	0.473091
	0.09	0.56									0.09	0.541157									0.09	0.393727									0.09	0.412864									0.09	0.438788
	0.09	0.58									0.09	0.494229									0.09	0.404769									0.09	0.411897									0.09	0.407926
	0.08	0.55									0.08	0.469323									0.08	0.401836									0.08	0.434525									0.08	0.41273
	0.09	0.55									0.09	0.52648									0.09	0.384705									0.09	0.426762									0.09	0.44994
	0.14	0.55									0.14	0.470557									0.14	0.363319									0.14	0.415837									0.14	0.432639
	0.14	0.55									0.14	0.536052									0.14	0.377615									0.14	0.366697									0.14	0.425338
	0.13	0.52									0.13	0.493663									0.13	0.398311									0.13	0.411311									0.13	0.408525
	0.13	0.51									0.13	0.589703									0.13	0.403867									0.13	0.40786									0.13	0.466798
	0.12	0.59									0.12	0.601993									0.12										0.12	0.386612									0.12	0.422128
	0.12	0.55									0.12	0.537755									0.12										0.12	0.410596									0.12	0.436453
	0.14	0.58									0.14	0.575865									0.14										0.14	0.440267									0.14	0.435725
	0.14	0.53									0.14	0.631962									0.14										0.14	0.421556									0.14	0.49558
	0.12	0.57									0.12	0.640029									0.12										0.12	0.414304									0.12	0.430199
	0.13	0.57									0.13	0.57521									0.13										0.13	0.408499									0.13	0.434783
	0.11	0.65									0.11	0.435546									0.11										0.11	0.371947									0.11	0.437522
	0.12	0.58									0.12	0.425601									0.12										0.12	0.393418									0.12	0.452659
	0.145705	0.51									0.145705	0.427404									0.145705										0.145705	0.410123									0.145705	0.472823
	0.0934042	0.51									0.0934042	0.434866									0.0934042										0.0934042	0.435672									0.0934042	0.439918
	0.106425	0.54									0.106425	0.424616									0.106425										0.106425	0.408085									0.106425	0.456732
	0.0952442	0.74									0.0952442	0.422792									0.0952442										0.0952442	0.401856									0.0952442	0.4
	0.0871572	0.68									0.0871572	0.411653									0.0871572										0.0871572	0.415907									0.0871572	0.45
	0.0826386	0.65									0.0826386	0.437629									0.0826386										0.0826386	0.378294									0.0826386	0.46
	0.0836475	0.61									0.0836475	0.463106									0.0836475										0.0836475	0.401496									0.0836475	0.49
	0.115366	0.63									0.115366	0.433947									0.115366										0.115366	0.409376									0.115366
	0.0992109	0.55									0.0992109	0.469992									0.0992109										0.0992109	0.42873									0.0992109
	0.0886012	0.69									0.0886012	0.39106									0.0886012										0.0886012	0.392192									0.0886012
	0.0967439	0.66									0.0967439	0.460161									0.0967439										0.0967439	0.392261									0.0967439
	0.190636	0.55									0.190636	0.455311									0.190636										0.190636	0.400521									0.190636
	0.133697	0.59									0.133697	0.44363									0.133697										0.133697	0.432439									0.133697
	0.159331	0.58									0.159331	0.429777									0.159331										0.159331	0.403698									0.159331
	0.118317	0.51									0.118317	0.42984									0.118317										0.118317	0.387424									0.118317
	0.118154	0.55									0.118154	0.429783									0.118154										0.118154	0.401229									0.118154
	0.0998678	0.66									0.0998678	0.448852									0.0998678										0.0998678	0.335616									0.0998678
	0.118969	0.72									0.118969	0.439271									0.118969										0.118969	0.408767									0.118969
	0.200511	0.64									0.200511	0.443407									0.200511										0.200511	0.396038									0.200511
	0.20923	0.53									0.20923	0.437406									0.20923										0.20923	0.399238									0.20923
	0.156209										0.156209	0.454807									0.156209										0.156209	0.398342									0.156209
	0.202545										0.202545	0.446608									0.202545										0.202545	0.39993									0.202545
	0.209664										0.209664	0.44104									0.209664										0.209664	0.401129									0.209664
	0.241486										0.241486	0.427888									0.241486										0.241486	0.400481									0.241486
	0.24074										0.24074	0.424618									0.24074										0.24074	0.392557									0.24074
	0.190464										0.190464	0.436935									0.190464										0.190464	0.396379									0.190464
	0.227613										0.227613	0.447055									0.227613										0.227613	0.387357									0.227613
	0.225214										0.225214	0.446667									0.225214										0.225214	0.377901									0.225214
	0.139507										0.139507	0.43598									0.139507										0.139507	0.354472									0.139507
	0.260447										0.260447	0.424499									0.260447										0.260447	0.417673									0.260447
	0.275849										0.275849	0.435234									0.275849										0.275849	0.399332									0.275849
	0.283999										0.283999	0.440661									0.283999										0.283999	0.386894									0.283999
	0.277896										0.277896	0.53									0.277896										0.277896	0.453214									0.277896
	0.186052										0.186052	0.5									0.186052										0.186052	0.448332									0.186052
	0.201518										0.201518	0.52									0.201518										0.201518	0.355296									0.201518
	0.221681										0.221681	0.56									0.221681										0.221681	0.41636									0.221681
	0.145561										0.145561	0.53									0.145561										0.145561	0.323362									0.145561
	0.174326										0.174326	0.51									0.174326										0.174326	0.402511									0.174326
	0.197746										0.197746	0.53									0.197746										0.197746	0.404256									0.197746
	0.245246										0.245246	0.55									0.245246										0.245246	0.413585									0.245246
	0.224779										0.224779	0.53									0.224779										0.224779	0.364231									0.224779
	0.231206										0.231206	0.52									0.231206										0.231206	0.415512									0.231206
	0.225924										0.225924	0.56									0.225924										0.225924	0.413879									0.225924
	0.271199										0.271199	0.58									0.271199										0.271199	0.39086									0.271199
	0.236727										0.236727	0.55									0.236727										0.236727	0.401579									0.236727
	0.198319										0.198319	0.55									0.198319										0.198319	0.412992									0.198319
	0.264315										0.264315	0.55									0.264315										0.264315	0.384594									0.264315
	0.211025										0.211025	0.52									0.211025										0.211025	0.423437									0.211025
	0.247075										0.247075	0.51									0.247075										0.247075	0.407848									0.247075
	0.272115										0.272115	0.59									0.272115										0.272115	0.413306									0.272115
	0.184473										0.184473	0.55									0.184473										0.184473	0.379935									0.184473
	0.267956										0.267956	0.58									0.267956										0.267956	0.394514									0.267956
	0.240066										0.240066	0.53									0.240066										0.240066	0.390494									0.240066
	0.313511										0.313511	0.57									0.313511										0.313511	0.392227									0.313511
	0.235584										0.235584	0.58									0.235584										0.235584	0.396693									0.235584
	0.294717										0.294717	0.51									0.294717										0.294717	0.390736									0.294717
	0.235049										0.235049	0.51									0.235049										0.235049	0.415509									0.235049
	0.26868										0.26868	0.47									0.26868										0.26868	0.381377									0.26868
	0.272924										0.272924	0.46									0.272924										0.272924	0.388462									0.272924
	0.271532										0.271532	0.46									0.271532										0.271532	0.416572									0.271532
	0.243743										0.243743	0.65									0.243743										0.243743	0.395165									0.243743
	0.269756										0.269756	0.61									0.269756										0.269756	0.402887									0.269756
	0.270505										0.270505	0.63									0.270505										0.270505	0.336742									0.270505
	0.237828										0.237828	0.55									0.237828										0.237828	0.4202									0.237828
	0.246337										0.246337	0.69									0.246337										0.246337	0.372144									0.246337
	0.234083										0.234083	0.66									0.234083										0.234083	0.396344									0.234083
	0.211669										0.211669	0.55									0.211669										0.211669	0.410692									0.211669
	0.244239										0.244239	0.59									0.244239										0.244239	0.408583									0.244239
	0.247955										0.247955	0.58									0.247955										0.247955	0.418102									0.247955
	0.282504										0.282504	0.51									0.282504										0.282504	0.435556									0.282504
	0.243899										0.243899	0.55									0.243899										0.243899	0.477075									0.243899
	0.257258										0.257258	0.72									0.257258										0.257258										0.257258
	0.251769										0.251769										0.251769										0.251769										0.251769
	0.287067										0.287067										0.287067										0.287067										0.287067
	0.301178										0.301178										0.301178										0.301178										0.301178
	0.209849										0.209849										0.209849										0.209849										0.209849
	0.160997										0.160997										0.160997										0.160997										0.160997
	0.183893										0.183893										0.183893										0.183893										0.183893
	0.185277										0.185277										0.185277										0.185277										0.185277
	0.201199										0.201199										0.201199										0.201199										0.201199
	0.146942										0.146942										0.146942										0.146942										0.146942
	0.137892										0.137892										0.137892										0.137892										0.137892
	0.191649										0.191649										0.191649										0.191649										0.191649
	0.178581										0.178581										0.178581										0.178581										0.178581
	0.152321										0.152321										0.152321										0.152321										0.152321
	0.208657										0.208657										0.208657										0.208657										0.208657
	0.136601										0.136601										0.136601										0.136601										0.136601
	0.237143										0.237143										0.237143										0.237143										0.237143
	0.223533										0.223533										0.223533										0.223533										0.223533
	0.194211										0.194211										0.194211										0.194211										0.194211
	0.182857										0.182857										0.182857										0.182857										0.182857
	0.157582										0.157582										0.157582										0.157582										0.157582
	0.22172										0.22172										0.22172										0.22172										0.22172
	0.194473										0.194473										0.194473										0.194473										0.194473
	0.162333										0.162333										0.162333										0.162333										0.162333
	0.200525										0.200525										0.200525										0.200525										0.200525
	0.21778										0.21778										0.21778										0.21778										0.21778
	0.133887										0.133887										0.133887										0.133887										0.133887
	0.12178										0.12178										0.12178										0.12178										0.12178
	0.183646										0.183646										0.183646										0.183646										0.183646
	0.216459										0.216459										0.216459										0.216459										0.216459
	0.135059										0.135059										0.135059										0.135059										0.135059
	0.214567										0.214567										0.214567										0.214567										0.214567
	0.16167										0.16167										0.16167										0.16167										0.16167
	0.203339										0.203339										0.203339										0.203339										0.203339
	0.14606										0.14606										0.14606										0.14606										0.14606
	0.178949										0.178949										0.178949										0.178949										0.178949
	0.160898										0.160898										0.160898										0.160898										0.160898
	0.0935487										0.0935487										0.0935487										0.0935487										0.0935487
	0.188032										0.188032										0.188032										0.188032										0.188032
	0.182721										0.182721										0.182721										0.182721										0.182721
	0.16148										0.16148										0.16148										0.16148										0.16148
	0.239864										0.239864										0.239864										0.239864										0.239864
	0.179215										0.179215										0.179215										0.179215										0.179215
	0.158025										0.158025										0.158025										0.158025										0.158025
	0.249505										0.249505										0.249505										0.249505										0.249505
	0.0922453										0.0922453										0.0922453										0.0922453										0.0922453
	0.235617										0.235617										0.235617										0.235617										0.235617
	0.221818										0.221818										0.221818										0.221818										0.221818
	0.236801										0.236801										0.236801										0.236801										0.236801
	0.146407										0.146407										0.146407										0.146407										0.146407
	0.177087										0.177087										0.177087										0.177087										0.177087
	0.193755										0.193755										0.193755										0.193755										0.193755
	0.229471										0.229471										0.229471										0.229471										0.229471
	0.23629										0.23629										0.23629										0.23629										0.23629
	0.235019										0.235019										0.235019										0.235019										0.235019
	0.149649										0.149649										0.149649										0.149649										0.149649
	0.231435										0.231435										0.231435										0.231435										0.231435
	0.264192										0.264192										0.264192										0.264192										0.264192
	TTO	TTI									TTO	LBO									TTO	LBI									TTO	LCO									TTO	LCI
	0.57	0.458227	Analisi varianza: ad un fattore								0.57	0.380312	Analisi varianza: ad un fattore								0.57	0.415887	Analisi varianza: ad un fattore								0.57	0.480347	Analisi varianza: ad un fattore								0.57	0.458234	Analisi varianza: ad un fattore
	0.59	0.477779									0.59	0.280497									0.59	0.389757									0.59	0.497336									0.59	0.460394
	0.71	0.471198	RIEPILOGO								0.71	0.410865	RIEPILOGO								0.71	0.393727	RIEPILOGO								0.71	0.472009	RIEPILOGO								0.71	0.450022	RIEPILOGO
	0.72	0.401176	Gruppi	Conteggio	Somma	Media	Varianza				0.72	0.31794	Gruppi	Conteggio	Somma	Media	Varianza				0.72	0.404769	Gruppi	Conteggio	Somma	Media	Varianza				0.72	0.413822	Gruppi	Conteggio	Somma	Media	Varianza				0.72	0.469576	Gruppi	Conteggio	Somma	Media	Varianza
	0.58	0.469852	Colonna 1	56	32.36	0.577857	0.0037626				0.58	0.438281	Colonna 1	56	32.36	0.577857	0.0037626				0.58	0.401836	Colonna 1	56	32.36	0.577857	0.0037626				0.58	0.401527	Colonna 1	56	32.36	0.577857	0.0037626				0.58	0.443077	Colonna 1	56	32.36	0.577857	0.0037626
	0.53	0.40125	Colonna 2	108	54.2729	0.502527	0.0050157				0.53	0.411799	Colonna 2	28	11.1179	0.39707	0.0014881				0.53	0.385546	Colonna 2	107	43.2192	0.403918	0.000672713				0.53	0.421286	Colonna 2	43	19.0487	0.442992	0.0007607				0.53	0.425338	Colonna 2	87	38.0925	0.437844	0.000540375
	0.59	0.480934									0.59	0.418445									0.59	0.395584									0.59	0.46557									0.59	0.433617
	0.55	0.407004									0.55	0.44336									0.55	0.447156									0.55	0.448445									0.55	0.4304
	0.5	0.411999	ANALISI VARIANZA								0.5	0.437385	ANALISI VARIANZA								0.5	0.405242	ANALISI VARIANZA								0.5	0.380773	ANALISI VARIANZA								0.5	0.440478	ANALISI VARIANZA
	0.51	0.459813	Origine della variazione	SQ	gdl	MQ	F	Valore di significatività	F crit		0.51	0.435239	Origine della variazione	SQ	gdl	MQ	F	Valore di significatività	F crit		0.51	0.425194	Origine della variazione	SQ	gdl	MQ	F	Valore di significatività	F crit		0.51	0.409827	Origine della variazione	SQ	gdl	MQ	F	Valore di significatività	F crit		0.51	0.456443	Origine della variazione	SQ	gdl	MQ	F	Valore di significatività	F crit
	0.52	0.567093	Tra gruppi	0.209271	1	0.209271	45.5902	2.47567e-10	3.8995		0.52	0.428967	Tra gruppi	0.610104	1	0.610104	202.445	7.37764e-24	3.95739		0.52	0.473312	Tra gruppi	1.11219	1	1.11219	643.533	3.97075e-58	3.89987		0.52	0.48306	Tra gruppi	0.442403	1	0.442403	179.634	8.41161e-24	3.93913		0.52	0.45605	Tra gruppi	0.667893	1	0.667893	371.615	2.37092e-41	3.90826
	0.59	0.463461	In gruppi	0.743623	162	0.00459027					0.59	0.426052	In gruppi	0.247121	82	0.00301368					0.59	0.473312	In gruppi	0.27825	161	0.00172826					0.59	0.43299	In gruppi	0.238892	97	0.00246281					0.59	0.427277	In gruppi	0.253415	141	0.00179727
	0.55	0.446578									0.55	0.409623									0.55	0.403867									0.55	0.458236									0.55	0.438137
	0.56	0.443598	Totale	0.952894	163						0.56	0.428659	Totale	0.857225	83						0.56	0.332144	Totale	1.39045	162						0.56	0.476009	Totale	0.681296	98						0.56	0.44338	Totale	0.921308	142
	0.53	0.568021									0.53	0.417994									0.53	0.420642									0.53	0.427033									0.53	0.463495
	0.51	0.446678									0.51	0.406553									0.51	0.420172									0.51	0.430088									0.51	0.458127
	0.53	0.462227									0.53	0.320575									0.53	0.449407									0.53	0.44462									0.53	0.44626
	0.53	0.565014									0.53	0.371607									0.53	0.400539									0.53	0.426022									0.53	0.462075
	0.52	0.559213									0.52	0.415887									0.52	0.414421									0.52	0.449377									0.52	0.425152
	0.58	0.570148									0.58	0.389757									0.58	0.415142									0.58	0.473091									0.58	0.444954
	0.56	0.541157									0.56	0.393727									0.56	0.412864									0.56	0.438788									0.56	0.473798
	0.58	0.494229									0.58	0.404769									0.58	0.411897									0.58	0.407926									0.58	0.421837
	0.55	0.469323									0.55	0.401836									0.55	0.434525									0.55	0.41273									0.55	0.466798
	0.55	0.52648									0.55	0.384705									0.55	0.426762									0.55	0.44994									0.55	0.473211
	0.55	0.470557									0.55	0.363319									0.55	0.415837									0.55	0.432639									0.55	0.452386
	0.55	0.536052									0.55	0.377615									0.55	0.366697									0.55	0.425338									0.55	0.452836
	0.52	0.493663									0.52	0.398311									0.52	0.411311									0.52	0.408525									0.52	0.442697
	0.51	0.589703									0.51	0.403867									0.51	0.40786									0.51	0.466798									0.51	0.469042
	0.59	0.601993									0.59										0.59	0.386612									0.59	0.422128									0.59	0.461823
	0.55	0.537755									0.55										0.55	0.410596									0.55	0.436453									0.55	0.45678
	0.58	0.575865									0.58										0.58	0.440267									0.58	0.435725									0.58	0.465133
	0.53	0.631962									0.53										0.53	0.421556									0.53	0.49558									0.53	0.442854
	0.57	0.640029									0.57										0.57	0.414304									0.57	0.430199									0.57	0.46865
	0.57	0.57521									0.57										0.57	0.408499									0.57	0.434783									0.57	0.49558
	0.65	0.435546									0.65										0.65	0.371947									0.65	0.437522									0.65	0.455399
	0.58	0.425601									0.58										0.58	0.393418									0.58	0.452659									0.58	0.468885
	0.51	0.427404									0.51										0.51	0.410123									0.51	0.472823									0.51	0.479648
	0.51	0.434866									0.51										0.51	0.435672									0.51	0.439918									0.51	0.472823
	0.54	0.424616									0.54										0.54	0.408085									0.54	0.456732									0.54	0.452322
	0.74	0.422792									0.74										0.74	0.401856									0.74	0.4									0.74	0.447139
	0.68	0.411653									0.68										0.68	0.415907									0.68	0.45									0.68	0.456732
	0.65	0.437629									0.65										0.65	0.378294									0.65	0.46									0.65	0.45
	0.61	0.463106									0.61										0.61	0.401496									0.61	0.49									0.61	0.444494
	0.63	0.433947									0.63										0.63	0.409376									0.63										0.63	0.439945
	0.55	0.469992									0.55										0.55	0.42873									0.55										0.55	0.435113
	0.69	0.39106									0.69										0.69	0.392192									0.69										0.69	0.418431
	0.66	0.460161									0.66										0.66	0.392261									0.66										0.66	0.423256
	0.55	0.455311									0.55										0.55	0.400521									0.55										0.55	0.421425
	0.59	0.44363									0.59										0.59	0.432439									0.59										0.59	0.421499
	0.58	0.429777									0.58										0.58	0.403698									0.58										0.58	0.462289
	0.51	0.42984									0.51										0.51	0.387424									0.51										0.51	0.424063
	0.55	0.429783									0.55										0.55	0.401229									0.55										0.55	0.464264
	0.66	0.448852									0.66										0.66	0.335616									0.66										0.66	0.426837
	0.72	0.439271									0.72										0.72	0.408767									0.72										0.72	0.43753
	0.64	0.443407									0.64										0.64	0.396038									0.64										0.64	0.450019
	0.53	0.437406									0.53										0.53	0.399238									0.53										0.53	0.429315
		0.454807																				0.398342																				0.401145
		0.446608																				0.39993																				0.408438
		0.44104																				0.401129																				0.396042
		0.427888																				0.400481																				0.419522
		0.424618																				0.392557																				0.419759
		0.436935																				0.396379																				0.424075
		0.447055																				0.387357																				0.400182
		0.446667																				0.377901																				0.424525
		0.43598																				0.354472																				0.405538
		0.424499																				0.417673																				0.44994
		0.435234																				0.399332																				0.390523
		0.440661																				0.386894																				0.408153
		0.53																				0.453214																				0.425478
		0.5																				0.448332																				0.410093
		0.52																				0.355296																				0.423125
		0.56																				0.41636																				0.417853
		0.53																				0.323362																				0.405385
		0.51																				0.402511																				0.402192
		0.53																				0.404256																				0.423207
		0.55																				0.413585																				0.393469
		0.53																				0.364231																				0.410734
		0.52																				0.415512																				0.422853
		0.56																				0.413879																				0.427987
		0.58																				0.39086																				0.394329
		0.55																				0.401579																				0.424189
		0.55																				0.412992																				0.429267
		0.55																				0.384594																				0.424261
		0.52																				0.423437																				0.41772
		0.51																				0.407848																				0.425374
		0.59																				0.413306																				0.47677
		0.55																				0.379935																				0.43299
		0.58																				0.394514
		0.53																				0.390494
		0.57																				0.392227
		0.58																				0.396693
		0.51																				0.390736
		0.51																				0.415509
		0.47																				0.381377
		0.46																				0.388462
		0.46																				0.416572
		0.65																				0.395165
		0.61																				0.402887
		0.63																				0.336742
		0.55																				0.4202
		0.69																				0.372144
		0.66																				0.396344
		0.55																				0.410692
		0.59																				0.408583
		0.58																				0.418102
		0.51																				0.435556
		0.55																				0.477075
		0.72
	TTI	LBO									TTI	LBI									TTI	LCO									TTI	LCI									TTI	LTO
	0.458227	0.380312	Analisi varianza: ad un fattore								0.458227	0.415887	Analisi varianza: ad un fattore								0.458227	0.480347	Analisi varianza: ad un fattore								0.458227	0.458234	Analisi varianza: ad un fattore								0.458227	0.767121	Analisi varianza: ad un fattore
	0.477779	0.280497									0.477779	0.389757									0.477779	0.497336									0.477779	0.460394									0.477779	0.838888
	0.471198	0.410865	RIEPILOGO								0.471198	0.393727	RIEPILOGO								0.471198	0.472009	RIEPILOGO								0.471198	0.450022	RIEPILOGO								0.471198	0.758451	RIEPILOGO
	0.401176	0.31794	Gruppi	Conteggio	Somma	Media	Varianza				0.401176	0.404769	Gruppi	Conteggio	Somma	Media	Varianza				0.401176	0.413822	Gruppi	Conteggio	Somma	Media	Varianza				0.401176	0.469576	Gruppi	Conteggio	Somma	Media	Varianza				0.401176	0.6116	Gruppi	Conteggio	Somma	Media	Varianza
	0.469852	0.438281	Colonna 1	108	54.2729	0.502527	0.0050157				0.469852	0.401836	Colonna 1	108	54.2729	0.502527	0.0050157				0.469852	0.401527	Colonna 1	108	54.2729	0.502527	0.0050157				0.469852	0.443077	Colonna 1	108	54.2729	0.502527	0.0050157				0.469852	0.656166	Colonna 1	108	54.2729	0.502527	0.0050157
	0.40125	0.411799	Colonna 2	28	11.1179	0.39707	0.0014881				0.40125	0.385546	Colonna 2	107	43.2192	0.403918	0.000672713				0.40125	0.421286	Colonna 2	43	19.0487	0.442992	0.0007607				0.40125	0.425338	Colonna 2	87	38.0925	0.437844	0.000540375				0.40125	0.654147	Colonna 2	42	28.1383	0.66996	0.00856087
	0.480934	0.418445									0.480934	0.395584									0.480934	0.46557									0.480934	0.433617									0.480934	0.575974
	0.407004	0.44336									0.407004	0.447156									0.407004	0.448445									0.407004	0.4304									0.407004	0.568962
	0.411999	0.437385	ANALISI VARIANZA								0.411999	0.405242	ANALISI VARIANZA								0.411999	0.380773	ANALISI VARIANZA								0.411999	0.440478	ANALISI VARIANZA								0.411999	0.545852	ANALISI VARIANZA
	0.459813	0.435239	Origine della variazione	SQ	gdl	MQ	F	Valore di significatività	F crit		0.459813	0.425194	Origine della variazione	SQ	gdl	MQ	F	Valore di significatività	F crit		0.459813	0.409827	Origine della variazione	SQ	gdl	MQ	F	Valore di significatività	F crit		0.459813	0.456443	Origine della variazione	SQ	gdl	MQ	F	Valore di significatività	F crit		0.459813	0.632303	Origine della variazione	SQ	gdl	MQ	F	Valore di significatività	F crit
	0.567093	0.428967	Tra gruppi	0.247283	1	0.247283	57.442	5.14453e-12	3.91179		0.567093	0.473312	Tra gruppi	0.52264	1	0.52264	183.1	1.61705e-30	3.88549		0.567093	0.48306	Tra gruppi	0.109006	1	0.109006	28.5632	3.33479e-07	3.90463		0.567093	0.45605	Tra gruppi	0.201595	1	0.201595	66.7199	4.01821e-14	3.89009		0.567093	0.63077	Tra gruppi	0.847744	1	0.847744	141.342	2.65185e-23	3.90506
	0.463461	0.426052	In gruppi	0.576859	134	0.00430492					0.463461	0.473312	In gruppi	0.607988	213	0.0028544					0.463461	0.43299	In gruppi	0.56863	149	0.00381631					0.463461	0.427277	In gruppi	0.583152	193	0.00302151					0.463461	0.658792	In gruppi	0.887676	148	0.00599781
	0.446578	0.409623									0.446578	0.403867									0.446578	0.458236									0.446578	0.438137									0.446578	0.817392
	0.443598	0.428659	Totale	0.824142	135						0.443598	0.332144	Totale	1.13063	214						0.443598	0.476009	Totale	0.677636	150						0.443598	0.44338	Totale	0.784747	194						0.443598	0.633715	Totale	1.73542	149
	0.568021	0.417994									0.568021	0.420642									0.568021	0.427033									0.568021	0.463495									0.568021	0.728496
	0.446678	0.406553									0.446678	0.420172									0.446678	0.430088									0.446678	0.458127									0.446678	0.644116
	0.462227	0.320575									0.462227	0.449407									0.462227	0.44462									0.462227	0.44626									0.462227	0.743009
	0.565014	0.371607									0.565014	0.400539									0.565014	0.426022									0.565014	0.462075									0.565014	0.663162
	0.559213	0.415887									0.559213	0.414421									0.559213	0.449377									0.559213	0.425152									0.559213	0.612553
	0.570148	0.389757									0.570148	0.415142									0.570148	0.473091									0.570148	0.444954									0.570148	0.642328
	0.541157	0.393727									0.541157	0.412864									0.541157	0.438788									0.541157	0.473798									0.541157	0.552119
	0.494229	0.404769									0.494229	0.411897									0.494229	0.407926									0.494229	0.421837									0.494229	0.597346
	0.469323	0.401836									0.469323	0.434525									0.469323	0.41273									0.469323	0.466798									0.469323	0.834749
	0.52648	0.384705									0.52648	0.426762									0.52648	0.44994									0.52648	0.473211									0.52648	0.805306
	0.470557	0.363319									0.470557	0.415837									0.470557	0.432639									0.470557	0.452386									0.470557	0.836827
	0.536052	0.377615									0.536052	0.366697									0.536052	0.425338									0.536052	0.452836									0.536052	0.825743
	0.493663	0.398311									0.493663	0.411311									0.493663	0.408525									0.493663	0.442697									0.493663	0.721544
	0.589703	0.403867									0.589703	0.40786									0.589703	0.466798									0.589703	0.469042									0.589703	0.728835
	0.601993										0.601993	0.386612									0.601993	0.422128									0.601993	0.461823									0.601993	0.721403
	0.537755										0.537755	0.410596									0.537755	0.436453									0.537755	0.45678									0.537755	0.573252
	0.575865										0.575865	0.440267									0.575865	0.435725									0.575865	0.465133									0.575865	0.582939
	0.631962										0.631962	0.421556									0.631962	0.49558									0.631962	0.442854									0.631962	0.590169
	0.640029										0.640029	0.414304									0.640029	0.430199									0.640029	0.46865									0.640029	0.767828
	0.57521										0.57521	0.408499									0.57521	0.434783									0.57521	0.49558									0.57521	0.737195
	0.435546										0.435546	0.371947									0.435546	0.437522									0.435546	0.455399									0.435546	0.549702
	0.425601										0.425601	0.393418									0.425601	0.452659									0.425601	0.468885									0.425601	0.559561
	0.427404										0.427404	0.410123									0.427404	0.472823									0.427404	0.479648									0.427404	0.76
	0.434866										0.434866	0.435672									0.434866	0.439918									0.434866	0.472823									0.434866	0.64
	0.424616										0.424616	0.408085									0.424616	0.456732									0.424616	0.452322									0.424616	0.58
	0.422792										0.422792	0.401856									0.422792	0.4									0.422792	0.447139									0.422792	0.56
	0.411653										0.411653	0.415907									0.411653	0.45									0.411653	0.456732									0.411653	0.65
	0.437629										0.437629	0.378294									0.437629	0.46									0.437629	0.45									0.437629	0.58
	0.463106										0.463106	0.401496									0.463106	0.49									0.463106	0.444494									0.463106
	0.433947										0.433947	0.409376									0.433947										0.433947	0.439945									0.433947
	0.469992										0.469992	0.42873									0.469992										0.469992	0.435113									0.469992
	0.39106										0.39106	0.392192									0.39106										0.39106	0.418431									0.39106
	0.460161										0.460161	0.392261									0.460161										0.460161	0.423256									0.460161
	0.455311										0.455311	0.400521									0.455311										0.455311	0.421425									0.455311
	0.44363										0.44363	0.432439									0.44363										0.44363	0.421499									0.44363
	0.429777										0.429777	0.403698									0.429777										0.429777	0.462289									0.429777
	0.42984										0.42984	0.387424									0.42984										0.42984	0.424063									0.42984
	0.429783										0.429783	0.401229									0.429783										0.429783	0.464264									0.429783
	0.448852										0.448852	0.335616									0.448852										0.448852	0.426837									0.448852
	0.439271										0.439271	0.408767									0.439271										0.439271	0.43753									0.439271
	0.443407										0.443407	0.396038									0.443407										0.443407	0.450019									0.443407
	0.437406										0.437406	0.399238									0.437406										0.437406	0.429315									0.437406
	0.454807										0.454807	0.398342									0.454807										0.454807	0.401145									0.454807
	0.446608										0.446608	0.39993									0.446608										0.446608	0.408438									0.446608
	0.44104										0.44104	0.401129									0.44104										0.44104	0.396042									0.44104
	0.427888										0.427888	0.400481									0.427888										0.427888	0.419522									0.427888
	0.424618										0.424618	0.392557									0.424618										0.424618	0.419759									0.424618
	0.436935										0.436935	0.396379									0.436935										0.436935	0.424075									0.436935
	0.447055										0.447055	0.387357									0.447055										0.447055	0.400182									0.447055
	0.446667										0.446667	0.377901									0.446667										0.446667	0.424525									0.446667
	0.43598										0.43598	0.354472									0.43598										0.43598	0.405538									0.43598
	0.424499										0.424499	0.417673									0.424499										0.424499	0.44994									0.424499
	0.435234										0.435234	0.399332									0.435234										0.435234	0.390523									0.435234
	0.440661										0.440661	0.386894									0.440661										0.440661	0.408153									0.440661
	0.53										0.53	0.453214									0.53										0.53	0.425478									0.53
	0.5										0.5	0.448332									0.5										0.5	0.410093									0.5
	0.52										0.52	0.355296									0.52										0.52	0.423125									0.52
	0.56										0.56	0.41636									0.56										0.56	0.417853									0.56
	0.53										0.53	0.323362									0.53										0.53	0.405385									0.53
	0.51										0.51	0.402511									0.51										0.51	0.402192									0.51
	0.53										0.53	0.404256									0.53										0.53	0.423207									0.53
	0.55										0.55	0.413585									0.55										0.55	0.393469									0.55
	0.53										0.53	0.364231									0.53										0.53	0.410734									0.53
	0.52										0.52	0.415512									0.52										0.52	0.422853									0.52
	0.56										0.56	0.413879									0.56										0.56	0.427987									0.56
	0.58										0.58	0.39086									0.58										0.58	0.394329									0.58
	0.55										0.55	0.401579									0.55										0.55	0.424189									0.55
	0.55										0.55	0.412992									0.55										0.55	0.429267									0.55
	0.55										0.55	0.384594									0.55										0.55	0.424261									0.55
	0.52										0.52	0.423437									0.52										0.52	0.41772									0.52
	0.51										0.51	0.407848									0.51										0.51	0.425374									0.51
	0.59										0.59	0.413306									0.59										0.59	0.47677									0.59
	0.55										0.55	0.379935									0.55										0.55	0.43299									0.55
	0.58										0.58	0.394514									0.58										0.58										0.58
	0.53										0.53	0.390494									0.53										0.53										0.53
	0.57										0.57	0.392227									0.57										0.57										0.57
	0.58										0.58	0.396693									0.58										0.58										0.58
	0.51										0.51	0.390736									0.51										0.51										0.51
	0.51										0.51	0.415509									0.51										0.51										0.51
	0.47										0.47	0.381377									0.47										0.47										0.47
	0.46										0.46	0.388462									0.46										0.46										0.46
	0.46										0.46	0.416572									0.46										0.46										0.46
	0.65										0.65	0.395165									0.65										0.65										0.65
	0.61										0.61	0.402887									0.61										0.61										0.61
	0.63										0.63	0.336742									0.63										0.63										0.63
	0.55										0.55	0.4202									0.55										0.55										0.55
	0.69										0.69	0.372144									0.69										0.69										0.69
	0.66										0.66	0.396344									0.66										0.66										0.66
	0.55										0.55	0.410692									0.55										0.55										0.55
	0.59										0.59	0.408583									0.59										0.59										0.59
	0.58										0.58	0.418102									0.58										0.58										0.58
	0.51										0.51	0.435556									0.51										0.51										0.51
	0.55										0.55	0.477075									0.55										0.55										0.55
	0.72										0.72										0.72										0.72										0.72
	LBO	LBI									LBO	LCO									LBO	LCI									LBO	LTO									LBO	LTI
	0.380312	0.415887	Analisi varianza: ad un fattore								0.380312	0.480347	Analisi varianza: ad un fattore								0.380312	0.458234	Analisi varianza: ad un fattore								0.380312	0.767121	Analisi varianza: ad un fattore								0.380312	0.540861	Analisi varianza: ad un fattore
	0.280497	0.389757									0.280497	0.497336									0.280497	0.460394									0.280497	0.838888									0.280497	0.550139
	0.410865	0.393727	RIEPILOGO								0.410865	0.472009	RIEPILOGO								0.410865	0.450022	RIEPILOGO								0.410865	0.758451	RIEPILOGO								0.410865	0.650815	RIEPILOGO
	0.31794	0.404769	Gruppi	Conteggio	Somma	Media	Varianza				0.31794	0.413822	Gruppi	Conteggio	Somma	Media	Varianza				0.31794	0.469576	Gruppi	Conteggio	Somma	Media	Varianza				0.31794	0.6116	Gruppi	Conteggio	Somma	Media	Varianza				0.31794	0.581812	Gruppi	Conteggio	Somma	Media	Varianza
	0.438281	0.401836	Colonna 1	28	11.1179	0.39707	0.0014881				0.438281	0.401527	Colonna 1	28	11.1179	0.39707	0.0014881				0.438281	0.443077	Colonna 1	28	11.1179	0.39707	0.0014881				0.438281	0.656166	Colonna 1	28	11.1179	0.39707	0.0014881				0.438281	0.519725	Colonna 1	28	11.1179	0.39707	0.0014881
	0.411799	0.385546	Colonna 2	107	43.2192	0.403918	0.000672713				0.411799	0.421286	Colonna 2	43	19.0487	0.442992	0.0007607				0.411799	0.425338	Colonna 2	87	38.0925	0.437844	0.000540375				0.411799	0.654147	Colonna 2	42	28.1383	0.66996	0.00856087				0.411799	0.607339	Colonna 2	176	89.9294	0.510963	0.00454086
	0.418445	0.395584									0.418445	0.46557									0.418445	0.433617									0.418445	0.575974									0.418445	0.559757
	0.44336	0.447156									0.44336	0.448445									0.44336	0.4304									0.44336	0.568962									0.44336	0.528723
	0.437385	0.405242	ANALISI VARIANZA								0.437385	0.380773	ANALISI VARIANZA								0.437385	0.440478	ANALISI VARIANZA								0.437385	0.545852	ANALISI VARIANZA								0.437385	0.569267	ANALISI VARIANZA
	0.435239	0.425194	Origine della variazione	SQ	gdl	MQ	F	Valore di significatività	F crit		0.435239	0.409827	Origine della variazione	SQ	gdl	MQ	F	Valore di significatività	F crit		0.435239	0.456443	Origine della variazione	SQ	gdl	MQ	F	Valore di significatività	F crit		0.435239	0.632303	Origine della variazione	SQ	gdl	MQ	F	Valore di significatività	F crit		0.435239	0.552618	Origine della variazione	SQ	gdl	MQ	F	Valore di significatività	F crit
	0.428967	0.473312	Tra gruppi	0.00104073	1	0.00104073	1.24156	0.26718	3.91233		0.428967	0.48306	Tra gruppi	0.0357622	1	0.0357622	34.2113	1.49915e-07	3.97981		0.428967	0.45605	Tra gruppi	0.0352178	1	0.0352178	45.927	5.84018e-10	3.92508		0.428967	0.63077	Tra gruppi	1.25108	1	1.25108	217.482	7.19206e-23	3.9819		0.428967	0.499041	Tra gruppi	0.313353	1	0.313353	75.8208	1.11035e-15	3.88791
	0.426052	0.473312	In gruppi	0.111486	133	0.000838242					0.426052	0.43299	In gruppi	0.072128	69	0.00104533					0.426052	0.427277	In gruppi	0.0866508	113	0.000766821					0.426052	0.658792	In gruppi	0.391174	68	0.00575256					0.426052	0.515883	In gruppi	0.834828	202	0.00413281
	0.409623	0.403867									0.409623	0.458236									0.409623	0.438137									0.409623	0.817392									0.409623	0.513858
	0.428659	0.332144	Totale	0.112527	134						0.428659	0.476009	Totale	0.10789	70						0.428659	0.44338	Totale	0.121869	114						0.428659	0.633715	Totale	1.64225	69						0.428659	0.636808	Totale	1.14818	203
	0.417994	0.420642									0.417994	0.427033									0.417994	0.463495									0.417994	0.728496									0.417994	0.509847
	0.406553	0.420172									0.406553	0.430088									0.406553	0.458127									0.406553	0.644116									0.406553	0.520349
	0.320575	0.449407									0.320575	0.44462									0.320575	0.44626									0.320575	0.743009									0.320575	0.611795
	0.371607	0.400539									0.371607	0.426022									0.371607	0.462075									0.371607	0.663162									0.371607	0.543531
	0.415887	0.414421									0.415887	0.449377									0.415887	0.425152									0.415887	0.612553									0.415887	0.503812
	0.389757	0.415142									0.389757	0.473091									0.389757	0.444954									0.389757	0.642328									0.389757	0.66278
	0.393727	0.412864									0.393727	0.438788									0.393727	0.473798									0.393727	0.552119									0.393727	0.600551
	0.404769	0.411897									0.404769	0.407926									0.404769	0.421837									0.404769	0.597346									0.404769	0.532312
	0.401836	0.434525									0.401836	0.41273									0.401836	0.466798									0.401836	0.834749									0.401836	0.51255
	0.384705	0.426762									0.384705	0.44994									0.384705	0.473211									0.384705	0.805306									0.384705	0.588547
	0.363319	0.415837									0.363319	0.432639									0.363319	0.452386									0.363319	0.836827									0.363319	0.526423
	0.377615	0.366697									0.377615	0.425338									0.377615	0.452836									0.377615	0.825743									0.377615	0.488581
	0.398311	0.411311									0.398311	0.408525									0.398311	0.442697									0.398311	0.721544									0.398311	0.472521
	0.403867	0.40786									0.403867	0.466798									0.403867	0.469042									0.403867	0.728835									0.403867	0.491925
		0.386612										0.422128										0.461823										0.721403										0.491132
		0.410596										0.436453										0.45678										0.573252										0.474215
		0.440267										0.435725										0.465133										0.582939										0.467209
		0.421556										0.49558										0.442854										0.590169										0.427675
		0.414304										0.430199										0.46865										0.767828										0.451391
		0.408499										0.434783										0.49558										0.737195										0.465849
		0.371947										0.437522										0.455399										0.549702										0.477374
		0.393418										0.452659										0.468885										0.559561										0.586574
		0.410123										0.472823										0.479648										0.76										0.483803
		0.435672										0.439918										0.472823										0.64										0.426079
		0.408085										0.456732										0.452322										0.58										0.438284
		0.401856										0.4										0.447139										0.56										0.513481
		0.415907										0.45										0.456732										0.65										0.438712
		0.378294										0.46										0.45										0.58										0.498424
		0.401496										0.49										0.444494																				0.469719
		0.409376																				0.439945																				0.427564
		0.42873																				0.435113																				0.491515
		0.392192																				0.418431																				0.442321
		0.392261																				0.423256																				0.505855
		0.400521																				0.421425																				0.4072
		0.432439																				0.421499																				0.676999
		0.403698																				0.462289																				0.644131
		0.387424																				0.424063																				0.647992
		0.401229																				0.464264																				0.677193
		0.335616																				0.426837																				0.669169
		0.408767																				0.43753																				0.688265
		0.396038																				0.450019																				0.679266
		0.399238																				0.429315																				0.586865
		0.398342																				0.401145																				0.601061
		0.39993																				0.408438																				0.605228
		0.401129																				0.396042																				0.603568
		0.400481																				0.419522																				0.641916
		0.392557																				0.419759																				0.648494
		0.396379																				0.424075																				0.648019
		0.387357																				0.400182																				0.481127
		0.377901																				0.424525																				0.406532
		0.354472																				0.405538																				0.508953
		0.417673																				0.44994																				0.575627
		0.399332																				0.390523																				0.557835
		0.386894																				0.408153																				0.592378
		0.453214																				0.425478																				0.625276
		0.448332																				0.410093																				0.615575
		0.355296																				0.423125																				0.600305
		0.41636																				0.417853																				0.629778
		0.323362																				0.405385																				0.503501
		0.402511																				0.402192																				0.486197
		0.404256																				0.423207																				0.42254
		0.413585																				0.393469																				0.464792
		0.364231																				0.410734																				0.511104
		0.415512																				0.422853																				0.553249
		0.413879																				0.427987																				0.534659
		0.39086																				0.394329																				0.602091
		0.401579																				0.424189																				0.471161
		0.412992																				0.429267																				0.518721
		0.384594																				0.424261																				0.534853
		0.423437																				0.41772																				0.42852
		0.407848																				0.425374																				0.455585
		0.413306																				0.47677																				0.429663
		0.379935																				0.43299																				0.41792
		0.394514																																								0.546669
		0.390494																																								0.475752
		0.392227																																								0.421871
		0.396693																																								0.550599
		0.390736																																								0.507951
		0.415509																																								0.514369
		0.381377																																								0.440894
		0.388462																																								0.516679
		0.416572																																								0.533662
		0.395165																																								0.582903
		0.402887																																								0.546686
		0.336742																																								0.51312
		0.4202																																								0.42495
		0.372144																																								0.582659
		0.396344																																								0.557569
		0.410692																																								0.561054
		0.408583																																								0.539128
		0.418102																																								0.427775
		0.435556																																								0.537139
		0.477075																																								0.504827
																																										0.520542
																																										0.526152
																																										0.454082
																																										0.543432
																																										0.513939
																																										0.510925
																																										0.430475
																																										0.525842
																																										0.543999
																																										0.533908
																																										0.51168
																																										0.501582
																																										0.518555
																																										0.525114
																																										0.531331
																																										0.513193
																																										0.50257
																																										0.510084
																																										0.528742
																																										0.512893
																																										0.472547
																																										0.423329
																																										0.416088
																																										0.445101
																																										0.419275
																																										0.466771
																																										0.431458
																																										0.499616
																																										0.447336
																																										0.457651
																																										0.480566
																																										0.427489
																																										0.416368
																																										0.428708
																																										0.458393
																																										0.452212
																																										0.439093
																																										0.465969
																																										0.437548
																																										0.419682
																																										0.429067
																																										0.453872
																																										0.47102
																																										0.499512
																																										0.540879
																																										0.518919
																																										0.500307
																																										0.494719
																																										0.444693
																																										0.447175
																																										0.449814
																																										0.497958
																																										0.488481
																																										0.402059
																																										0.512461
																																										0.50334
																																										0.508406
																																										0.477715
																																										0.487188
																																										0.506502
																																										0.499988
																																										0.475866
																																										0.408936
																																										0.435598
																																										0.47189
																																										0.480217
																																										0.480213
																																										0.465533
																																										0.403932
	LBI	LCO									LBI	LCI									LBI	LTO									LBI	LTI									LBI	L
	0.415887	0.480347	Analisi varianza: ad un fattore								0.415887	0.458234	Analisi varianza: ad un fattore								0.415887	0.767121	Analisi varianza: ad un fattore								0.415887	0.540861	Analisi varianza: ad un fattore								0.415887	0.11	Analisi varianza: ad un fattore
	0.389757	0.497336									0.389757	0.460394									0.389757	0.838888									0.389757	0.550139									0.389757	0.17
	0.393727	0.472009	RIEPILOGO								0.393727	0.450022	RIEPILOGO								0.393727	0.758451	RIEPILOGO								0.393727	0.650815	RIEPILOGO								0.393727	0.17	RIEPILOGO
	0.404769	0.413822	Gruppi	Conteggio	Somma	Media	Varianza				0.404769	0.469576	Gruppi	Conteggio	Somma	Media	Varianza				0.404769	0.6116	Gruppi	Conteggio	Somma	Media	Varianza				0.404769	0.581812	Gruppi	Conteggio	Somma	Media	Varianza				0.404769	0.15	Gruppi	Conteggio	Somma	Media	Varianza
	0.401836	0.401527	Colonna 1	107	43.2192	0.403918	0.000672713				0.401836	0.443077	Colonna 1	107	43.2192	0.403918	0.000672713				0.401836	0.656166	Colonna 1	107	43.2192	0.403918	0.000672713				0.401836	0.519725	Colonna 1	107	43.2192	0.403918	0.000672713				0.401836	0.15	Colonna 1	107	43.2192	0.403918	0.000672713
	0.385546	0.421286	Colonna 2	43	19.0487	0.442992	0.0007607				0.385546	0.425338	Colonna 2	87	38.0925	0.437844	0.000540375				0.385546	0.654147	Colonna 2	42	28.1383	0.66996	0.00856087				0.385546	0.607339	Colonna 2	176	89.9294	0.510963	0.00454086				0.385546	0.13	Colonna 2	173	55.6871	0.321891	0.010922
	0.395584	0.46557									0.395584	0.433617									0.395584	0.575974									0.395584	0.559757									0.395584	0.26
	0.447156	0.448445									0.447156	0.4304									0.447156	0.568962									0.447156	0.528723									0.447156	0.22
	0.405242	0.380773	ANALISI VARIANZA								0.405242	0.440478	ANALISI VARIANZA								0.405242	0.545852	ANALISI VARIANZA								0.405242	0.569267	ANALISI VARIANZA								0.405242	0.13	ANALISI VARIANZA
	0.425194	0.409827	Origine della variazione	SQ	gdl	MQ	F	Valore di significatività	F crit		0.425194	0.456443	Origine della variazione	SQ	gdl	MQ	F	Valore di significatività	F crit		0.425194	0.632303	Origine della variazione	SQ	gdl	MQ	F	Valore di significatività	F crit		0.425194	0.552618	Origine della variazione	SQ	gdl	MQ	F	Valore di significatività	F crit		0.425194	0.19	Origine della variazione	SQ	gdl	MQ	F	Valore di significatività	F crit
	0.473312	0.48306	Tra gruppi	0.0468331	1	0.0468331	67.1268	1.10353e-13	3.90506		0.473312	0.45605	Tra gruppi	0.0552313	1	0.0552313	90.0359	9.34777e-18	3.89035		0.473312	0.63077	Tra gruppi	2.13475	1	2.13475	743.089	2.34756e-59	3.9055		0.473312	0.499041	Tra gruppi	0.762504	1	0.762504	247.43	2.01255e-40	3.87476		0.473312	0.17	Tra gruppi	0.444818	1	0.444818	63.4187	4.30329e-14	3.87513
	0.473312	0.43299	In gruppi	0.103257	148	0.000697682					0.473312	0.427277	In gruppi	0.11778	192	0.000613436					0.473312	0.658792	In gruppi	0.422303	147	0.00287281					0.473312	0.515883	In gruppi	0.865957	281	0.0030817					0.473312	0.26	In gruppi	1.94989	278	0.007014
	0.403867	0.458236									0.403867	0.438137									0.403867	0.817392									0.403867	0.513858									0.403867	0.3
	0.332144	0.476009	Totale	0.15009	149						0.332144	0.44338	Totale	0.173011	193						0.332144	0.633715	Totale	2.55706	148						0.332144	0.636808	Totale	1.62846	282						0.332144	0.26	Totale	2.39471	279
	0.420642	0.427033									0.420642	0.463495									0.420642	0.728496									0.420642	0.509847									0.420642	0.16
	0.420172	0.430088									0.420172	0.458127									0.420172	0.644116									0.420172	0.520349									0.420172	0.27
	0.449407	0.44462									0.449407	0.44626									0.449407	0.743009									0.449407	0.611795									0.449407	0.3
	0.400539	0.426022									0.400539	0.462075									0.400539	0.663162									0.400539	0.543531									0.400539	0.24
	0.414421	0.449377									0.414421	0.425152									0.414421	0.612553									0.414421	0.503812									0.414421	0.21
	0.415142	0.473091									0.415142	0.444954									0.415142	0.642328									0.415142	0.66278									0.415142	0.23
	0.412864	0.438788									0.412864	0.473798									0.412864	0.552119									0.412864	0.600551									0.412864	0.3
	0.411897	0.407926									0.411897	0.421837									0.411897	0.597346									0.411897	0.532312									0.411897	0.19
	0.434525	0.41273									0.434525	0.466798									0.434525	0.834749									0.434525	0.51255									0.434525	0.29
	0.426762	0.44994									0.426762	0.473211									0.426762	0.805306									0.426762	0.588547									0.426762	0.2
	0.415837	0.432639									0.415837	0.452386									0.415837	0.836827									0.415837	0.526423									0.415837	0.11
	0.366697	0.425338									0.366697	0.452836									0.366697	0.825743									0.366697	0.488581									0.366697	0.22
	0.411311	0.408525									0.411311	0.442697									0.411311	0.721544									0.411311	0.472521									0.411311	0.22
	0.40786	0.466798									0.40786	0.469042									0.40786	0.728835									0.40786	0.491925									0.40786	0.25
	0.386612	0.422128									0.386612	0.461823									0.386612	0.721403									0.386612	0.491132									0.386612	0.24
	0.410596	0.436453									0.410596	0.45678									0.410596	0.573252									0.410596	0.474215									0.410596	0.23
	0.440267	0.435725									0.440267	0.465133									0.440267	0.582939									0.440267	0.467209									0.440267	0.28
	0.421556	0.49558									0.421556	0.442854									0.421556	0.590169									0.421556	0.427675									0.421556	0.38
	0.414304	0.430199									0.414304	0.46865									0.414304	0.767828									0.414304	0.451391									0.414304	0.22
	0.408499	0.434783									0.408499	0.49558									0.408499	0.737195									0.408499	0.465849									0.408499	0.24
	0.371947	0.437522									0.371947	0.455399									0.371947	0.549702									0.371947	0.477374									0.371947	0.27
	0.393418	0.452659									0.393418	0.468885									0.393418	0.559561									0.393418	0.586574									0.393418	0.18
	0.410123	0.472823									0.410123	0.479648									0.410123	0.76									0.410123	0.483803									0.410123	0.33
	0.435672	0.439918									0.435672	0.472823									0.435672	0.64									0.435672	0.426079									0.435672	0.33
	0.408085	0.456732									0.408085	0.452322									0.408085	0.58									0.408085	0.438284									0.408085	0.32
	0.401856	0.4									0.401856	0.447139									0.401856	0.56									0.401856	0.513481									0.401856	0.2
	0.415907	0.45									0.415907	0.456732									0.415907	0.65									0.415907	0.438712									0.415907	0.29
	0.378294	0.46									0.378294	0.45									0.378294	0.58									0.378294	0.498424									0.378294	0.27
	0.401496	0.49									0.401496	0.444494									0.401496										0.401496	0.469719									0.401496	0.27
	0.409376										0.409376	0.439945									0.409376										0.409376	0.427564									0.409376	0.28
	0.42873										0.42873	0.435113									0.42873										0.42873	0.491515									0.42873	0.26
	0.392192										0.392192	0.418431									0.392192										0.392192	0.442321									0.392192	0.25
	0.392261										0.392261	0.423256									0.392261										0.392261	0.505855									0.392261	0.28
	0.400521										0.400521	0.421425									0.400521										0.400521	0.4072									0.400521	0.27
	0.432439										0.432439	0.421499									0.432439										0.432439	0.676999									0.432439	0.49
	0.403698										0.403698	0.462289									0.403698										0.403698	0.644131									0.403698	0.25
	0.387424										0.387424	0.424063									0.387424										0.387424	0.647992									0.387424	0.35
	0.401229										0.401229	0.464264									0.401229										0.401229	0.677193									0.401229	0.4
	0.335616										0.335616	0.426837									0.335616										0.335616	0.669169									0.335616	0.29
	0.408767										0.408767	0.43753									0.408767										0.408767	0.688265									0.408767	0.34
	0.396038										0.396038	0.450019									0.396038										0.396038	0.679266									0.396038	0.34
	0.399238										0.399238	0.429315									0.399238										0.399238	0.586865									0.399238	0.36
	0.398342										0.398342	0.401145									0.398342										0.398342	0.601061									0.398342	0.35
	0.39993										0.39993	0.408438									0.39993										0.39993	0.605228									0.39993	0.39
	0.401129										0.401129	0.396042									0.401129										0.401129	0.603568									0.401129	0.23
	0.400481										0.400481	0.419522									0.400481										0.400481	0.641916									0.400481	0.38
	0.392557										0.392557	0.419759									0.392557										0.392557	0.648494									0.392557	0.24
	0.396379										0.396379	0.424075									0.396379										0.396379	0.648019									0.396379	0.27
	0.387357										0.387357	0.400182									0.387357										0.387357	0.481127									0.387357	0.31
	0.377901										0.377901	0.424525									0.377901										0.377901	0.406532									0.377901	0.36
	0.354472										0.354472	0.405538									0.354472										0.354472	0.508953									0.354472	0.35
	0.417673										0.417673	0.44994									0.417673										0.417673	0.575627									0.417673	0.19
	0.399332										0.399332	0.390523									0.399332										0.399332	0.557835									0.399332	0.23
	0.386894										0.386894	0.408153									0.386894										0.386894	0.592378									0.386894	0.34
	0.453214										0.453214	0.425478									0.453214										0.453214	0.625276									0.453214	0.261946
	0.448332										0.448332	0.410093									0.448332										0.448332	0.615575									0.448332	0.418359
	0.355296										0.355296	0.423125									0.355296										0.355296	0.600305									0.355296	0.50945
	0.41636										0.41636	0.417853									0.41636										0.41636	0.629778									0.41636	0.267126
	0.323362										0.323362	0.405385									0.323362										0.323362	0.503501									0.323362	0.335102
	0.402511										0.402511	0.402192									0.402511										0.402511	0.486197									0.402511	0.437058
	0.404256										0.404256	0.423207									0.404256										0.404256	0.42254									0.404256	0.221701
	0.413585										0.413585	0.393469									0.413585										0.413585	0.464792									0.413585	0.373627
	0.364231										0.364231	0.410734									0.364231										0.364231	0.511104									0.364231	0.234498
	0.415512										0.415512	0.422853									0.415512										0.415512	0.553249									0.415512	0.438639
	0.413879										0.413879	0.427987									0.413879										0.413879	0.534659									0.413879	0.341249
	0.39086										0.39086	0.394329									0.39086										0.39086	0.602091									0.39086	0.513468
	0.401579										0.401579	0.424189									0.401579										0.401579	0.471161									0.401579	0.395038
	0.412992										0.412992	0.429267									0.412992										0.412992	0.518721									0.412992	0.279285
	0.384594										0.384594	0.424261									0.384594										0.384594	0.534853									0.384594	0.357791
	0.423437										0.423437	0.41772									0.423437										0.423437	0.42852									0.423437	0.354308
	0.407848										0.407848	0.425374									0.407848										0.407848	0.455585									0.407848	0.283995
	0.413306										0.413306	0.47677									0.413306										0.413306	0.429663									0.413306	0.49853
	0.379935										0.379935	0.43299									0.379935										0.379935	0.41792									0.379935	0.378943
	0.394514										0.394514										0.394514										0.394514	0.546669									0.394514	0.265239
	0.390494										0.390494										0.390494										0.390494	0.475752									0.390494	0.339908
	0.392227										0.392227										0.392227										0.392227	0.421871									0.392227	0.197596
	0.396693										0.396693										0.396693										0.396693	0.550599									0.396693	0.186918
	0.390736										0.390736										0.390736										0.390736	0.507951									0.390736	0.278298
	0.415509										0.415509										0.415509										0.415509	0.514369									0.415509	0.126458
	0.381377										0.381377										0.381377										0.381377	0.440894									0.381377	0.346062
	0.388462										0.388462										0.388462										0.388462	0.516679									0.388462	0.361875
	0.416572										0.416572										0.416572										0.416572	0.533662									0.416572	0.129884
	0.395165										0.395165										0.395165										0.395165	0.582903									0.395165	0.260254
	0.402887										0.402887										0.402887										0.402887	0.546686									0.402887	0.249784
	0.336742										0.336742										0.336742										0.336742	0.51312									0.336742	0.541352
	0.4202										0.4202										0.4202										0.4202	0.42495									0.4202	0.180447
	0.372144										0.372144										0.372144										0.372144	0.582659									0.372144	0.317593
	0.396344										0.396344										0.396344										0.396344	0.557569									0.396344	0.250861
	0.410692										0.410692										0.410692										0.410692	0.561054									0.410692	0.324313
	0.408583										0.408583										0.408583										0.408583	0.539128									0.408583	0.51708
	0.418102										0.418102										0.418102										0.418102	0.427775									0.418102	0.211185
	0.435556										0.435556										0.435556										0.435556	0.537139									0.435556	0.3672
	0.477075										0.477075										0.477075										0.477075	0.504827									0.477075	0.33924
																																0.520542										0.262607
																																0.526152										0.290657
																																0.454082										0.308918
																																0.543432										0.416669
																																0.513939										0.249702
																																0.510925										0.383667
																																0.430475										0.234905
																																0.525842										0.122519
																																0.543999										0.255812
																																0.533908										0.48
																																0.51168										0.32
																																0.501582										0.39
																																0.518555										0.45
																																0.525114										0.53
																																0.531331										0.52
																																0.513193										0.48
																																0.50257										0.46
																																0.510084										0.46
																																0.528742										0.45
																																0.512893										0.18
																																0.472547										0.44
																																0.423329										0.22
																																0.416088										0.24
																																0.445101										0.31
																																0.419275										0.29
																																0.466771										0.42
																																0.431458										0.35
																																0.499616										0.31
																																0.447336										0.26
																																0.457651										0.5
																																0.480566										0.37
																																0.427489										0.41
																																0.416368										0.3
																																0.428708										0.42
																																0.458393										0.44
																																0.452212										0.49
																																0.439093										0.37
																																0.465969										0.48
																																0.437548										0.47
																																0.419682										0.38
																																0.429067										0.36
																																0.453872										0.42
																																0.47102										0.35
																																0.499512										0.45
																																0.540879										0.43
																																0.518919										0.45
																																0.500307										0.53
																																0.494719										0.45
																																0.444693										0.42
																																0.447175										0.48
																																0.449814										0.41
																																0.497958										0.36
																																0.488481										0.34
																																0.402059										0.34
																																0.512461										0.46
																																0.50334										0.47
																																0.508406										0.42
																																0.477715										0.51
																																0.487188										0.4
																																0.506502										0.41
																																0.499988										0.28
																																0.475866										0.53
																																0.408936										0.34
																																0.435598										0.3
																																0.47189										0.32
																																0.480217										0.34
																																0.480213
																																0.465533
																																0.403932
	LCO	LCI									LCO	LTO									LCO	LTI									LCO	L									LCO	P
	0.480347	0.458234	Analisi varianza: ad un fattore								0.480347	0.767121	Analisi varianza: ad un fattore								0.480347	0.540861	Analisi varianza: ad un fattore								0.480347	0.11	Analisi varianza: ad un fattore								0.480347	0.2	Analisi varianza: ad un fattore
	0.497336	0.460394									0.497336	0.838888									0.497336	0.550139									0.497336	0.17									0.497336	0.209641
	0.472009	0.450022	RIEPILOGO								0.472009	0.758451	RIEPILOGO								0.472009	0.650815	RIEPILOGO								0.472009	0.17	RIEPILOGO								0.472009	0.208685	RIEPILOGO
	0.413822	0.469576	Gruppi	Conteggio	Somma	Media	Varianza				0.413822	0.6116	Gruppi	Conteggio	Somma	Media	Varianza				0.413822	0.581812	Gruppi	Conteggio	Somma	Media	Varianza				0.413822	0.15	Gruppi	Conteggio	Somma	Media	Varianza				0.413822	0.284876	Gruppi	Conteggio	Somma	Media	Varianza
	0.401527	0.443077	Colonna 1	43	19.0487	0.442992	0.0007607				0.401527	0.656166	Colonna 1	43	19.0487	0.442992	0.0007607				0.401527	0.519725	Colonna 1	43	19.0487	0.442992	0.0007607				0.401527	0.15	Colonna 1	43	19.0487	0.442992	0.0007607				0.401527	0.309818	Colonna 1	43	19.0487	0.442992	0.0007607
	0.421286	0.425338	Colonna 2	87	38.0925	0.437844	0.000540375				0.421286	0.654147	Colonna 2	42	28.1383	0.66996	0.00856087				0.421286	0.607339	Colonna 2	176	89.9294	0.510963	0.00454086				0.421286	0.13	Colonna 2	173	55.6871	0.321891	0.010922				0.421286	0.195207	Colonna 2	28	8.13727	0.290617	0.00910235
	0.46557	0.433617									0.46557	0.575974									0.46557	0.559757									0.46557	0.26									0.46557	0.220491
	0.448445	0.4304									0.448445	0.568962									0.448445	0.528723									0.448445	0.22									0.448445	0.19019
	0.380773	0.440478	ANALISI VARIANZA								0.380773	0.545852	ANALISI VARIANZA								0.380773	0.569267	ANALISI VARIANZA								0.380773	0.13	ANALISI VARIANZA								0.380773	0.218888	ANALISI VARIANZA
	0.409827	0.456443	Origine della variazione	SQ	gdl	MQ	F	Valore di significatività	F crit		0.409827	0.632303	Origine della variazione	SQ	gdl	MQ	F	Valore di significatività	F crit		0.409827	0.552618	Origine della variazione	SQ	gdl	MQ	F	Valore di significatività	F crit		0.409827	0.19	Origine della variazione	SQ	gdl	MQ	F	Valore di significatività	F crit		0.409827	0.236368	Origine della variazione	SQ	gdl	MQ	F	Valore di significatività	F crit
	0.48306	0.45605	Tra gruppi	0.000762647	1	0.000762647	1.24479	0.266639	3.91514		0.48306	0.63077	Tra gruppi	1.09453	1	1.09453	237.229	4.67293e-26	3.95596		0.48306	0.499041	Tra gruppi	0.159652	1	0.159652	41.9121	6.27696e-10	3.88467		0.48306	0.17	Tra gruppi	0.50508	1	0.50508	56.5743	1.47358e-12	3.88528		0.48306	0.222789	Tra gruppi	0.39373	1	0.39373	97.8253	7.32641e-15	3.97981
	0.43299	0.427277	In gruppi	0.0784216	128	0.000612669					0.43299	0.658792	In gruppi	0.382945	83	0.00461379					0.43299	0.515883	In gruppi	0.826599	217	0.00380921					0.43299	0.26	In gruppi	1.91053	214	0.00892772					0.43299	0.236572	In gruppi	0.277713	69	0.00402482
	0.458236	0.438137									0.458236	0.817392									0.458236	0.513858									0.458236	0.3									0.458236	0.235524
	0.476009	0.44338	Totale	0.0791843	129						0.476009	0.633715	Totale	1.47747	84						0.476009	0.636808	Totale	0.986251	218						0.476009	0.26	Totale	2.41561	215						0.476009	0.243765	Totale	0.671442	70
	0.427033	0.463495									0.427033	0.728496									0.427033	0.509847									0.427033	0.16									0.427033	0.224459
	0.430088	0.458127									0.430088	0.644116									0.430088	0.520349									0.430088	0.27									0.430088	0.23
	0.44462	0.44626									0.44462	0.743009									0.44462	0.611795									0.44462	0.3									0.44462	0.34
	0.426022	0.462075									0.426022	0.663162									0.426022	0.543531									0.426022	0.24									0.426022	0.5
	0.449377	0.425152									0.449377	0.612553									0.449377	0.503812									0.449377	0.21									0.449377	0.44
	0.473091	0.444954									0.473091	0.642328									0.473091	0.66278									0.473091	0.23									0.473091	0.46
	0.438788	0.473798									0.438788	0.552119									0.438788	0.600551									0.438788	0.3									0.438788	0.36
	0.407926	0.421837									0.407926	0.597346									0.407926	0.532312									0.407926	0.19									0.407926	0.32
	0.41273	0.466798									0.41273	0.834749									0.41273	0.51255									0.41273	0.29									0.41273	0.47
	0.44994	0.473211									0.44994	0.805306									0.44994	0.588547									0.44994	0.2									0.44994	0.25
	0.432639	0.452386									0.432639	0.836827									0.432639	0.526423									0.432639	0.11									0.432639	0.46
	0.425338	0.452836									0.425338	0.825743									0.425338	0.488581									0.425338	0.22									0.425338	0.23
	0.408525	0.442697									0.408525	0.721544									0.408525	0.472521									0.408525	0.22									0.408525	0.32
	0.466798	0.469042									0.466798	0.728835									0.466798	0.491925									0.466798	0.25									0.466798	0.32
	0.422128	0.461823									0.422128	0.721403									0.422128	0.491132									0.422128	0.24									0.422128
	0.436453	0.45678									0.436453	0.573252									0.436453	0.474215									0.436453	0.23									0.436453
	0.435725	0.465133									0.435725	0.582939									0.435725	0.467209									0.435725	0.28									0.435725
	0.49558	0.442854									0.49558	0.590169									0.49558	0.427675									0.49558	0.38									0.49558
	0.430199	0.46865									0.430199	0.767828									0.430199	0.451391									0.430199	0.22									0.430199
	0.434783	0.49558									0.434783	0.737195									0.434783	0.465849									0.434783	0.24									0.434783
	0.437522	0.455399									0.437522	0.549702									0.437522	0.477374									0.437522	0.27									0.437522
	0.452659	0.468885									0.452659	0.559561									0.452659	0.586574									0.452659	0.18									0.452659
	0.472823	0.479648									0.472823	0.76									0.472823	0.483803									0.472823	0.33									0.472823
	0.439918	0.472823									0.439918	0.64									0.439918	0.426079									0.439918	0.33									0.439918
	0.456732	0.452322									0.456732	0.58									0.456732	0.438284									0.456732	0.32									0.456732
	0.4	0.447139									0.4	0.56									0.4	0.513481									0.4	0.2									0.4
	0.45	0.456732									0.45	0.65									0.45	0.438712									0.45	0.29									0.45
	0.46	0.45									0.46	0.58									0.46	0.498424									0.46	0.27									0.46
	0.49	0.444494									0.49										0.49	0.469719									0.49	0.27									0.49
		0.439945																				0.427564										0.28
		0.435113																				0.491515										0.26
		0.418431																				0.442321										0.25
		0.423256																				0.505855										0.28
		0.421425																				0.4072										0.27
		0.421499																				0.676999										0.49
		0.462289																				0.644131										0.25
		0.424063																				0.647992										0.35
		0.464264																				0.677193										0.4
		0.426837																				0.669169										0.29
		0.43753																				0.688265										0.34
		0.450019																				0.679266										0.34
		0.429315																				0.586865										0.36
		0.401145																				0.601061										0.35
		0.408438																				0.605228										0.39
		0.396042																				0.603568										0.23
		0.419522																				0.641916										0.38
		0.419759																				0.648494										0.24
		0.424075																				0.648019										0.27
		0.400182																				0.481127										0.31
		0.424525																				0.406532										0.36
		0.405538																				0.508953										0.35
		0.44994																				0.575627										0.19
		0.390523																				0.557835										0.23
		0.408153																				0.592378										0.34
		0.425478																				0.625276										0.261946
		0.410093																				0.615575										0.418359
		0.423125																				0.600305										0.50945
		0.417853																				0.629778										0.267126
		0.405385																				0.503501										0.335102
		0.402192																				0.486197										0.437058
		0.423207																				0.42254										0.221701
		0.393469																				0.464792										0.373627
		0.410734																				0.511104										0.234498
		0.422853																				0.553249										0.438639
		0.427987																				0.534659										0.341249
		0.394329																				0.602091										0.513468
		0.424189																				0.471161										0.395038
		0.429267																				0.518721										0.279285
		0.424261																				0.534853										0.357791
		0.41772																				0.42852										0.354308
		0.425374																				0.455585										0.283995
		0.47677																				0.429663										0.49853
		0.43299																				0.41792										0.378943
																						0.546669										0.265239
																						0.475752										0.339908
																						0.421871										0.197596
																						0.550599										0.186918
																						0.507951										0.278298
																						0.514369										0.126458
																						0.440894										0.346062
																						0.516679										0.361875
																						0.533662										0.129884
																						0.582903										0.260254
																						0.546686										0.249784
																						0.51312										0.541352
																						0.42495										0.180447
																						0.582659										0.317593
																						0.557569										0.250861
																						0.561054										0.324313
																						0.539128										0.51708
																						0.427775										0.211185
																						0.537139										0.3672
																						0.504827										0.33924
																						0.520542										0.262607
																						0.526152										0.290657
																						0.454082										0.308918
																						0.543432										0.416669
																						0.513939										0.249702
																						0.510925										0.383667
																						0.430475										0.234905
																						0.525842										0.122519
																						0.543999										0.255812
																						0.533908										0.48
																						0.51168										0.32
																						0.501582										0.39
																						0.518555										0.45
																						0.525114										0.53
																						0.531331										0.52
																						0.513193										0.48
																						0.50257										0.46
																						0.510084										0.46
																						0.528742										0.45
																						0.512893										0.18
																						0.472547										0.44
																						0.423329										0.22
																						0.416088										0.24
																						0.445101										0.31
																						0.419275										0.29
																						0.466771										0.42
																						0.431458										0.35
																						0.499616										0.31
																						0.447336										0.26
																						0.457651										0.5
																						0.480566										0.37
																						0.427489										0.41
																						0.416368										0.3
																						0.428708										0.42
																						0.458393										0.44
																						0.452212										0.49
																						0.439093										0.37
																						0.465969										0.48
																						0.437548										0.47
																						0.419682										0.38
																						0.429067										0.36
																						0.453872										0.42
																						0.47102										0.35
																						0.499512										0.45
																						0.540879										0.43
																						0.518919										0.45
																						0.500307										0.53
																						0.494719										0.45
																						0.444693										0.42
																						0.447175										0.48
																						0.449814										0.41
																						0.497958										0.36
																						0.488481										0.34
																						0.402059										0.34
																						0.512461										0.46
																						0.50334										0.47
																						0.508406										0.42
																						0.477715										0.51
																						0.487188										0.4
																						0.506502										0.41
																						0.499988										0.28
																						0.475866										0.53
																						0.408936										0.34
																						0.435598										0.3
																						0.47189										0.32
																						0.480217										0.34
																						0.480213
																						0.465533
																						0.403932
	LCI	LTO									LCI	LTI									LCI	L									LCI	P
	0.458234	0.767121	Analisi varianza: ad un fattore								0.458234	0.540861	Analisi varianza: ad un fattore								0.458234	0.11	Analisi varianza: ad un fattore								0.458234	0.2	Analisi varianza: ad un fattore
	0.460394	0.838888									0.460394	0.550139									0.460394	0.17									0.460394	0.209641
	0.450022	0.758451	RIEPILOGO								0.450022	0.650815	RIEPILOGO								0.450022	0.17	RIEPILOGO								0.450022	0.208685	RIEPILOGO
	0.469576	0.6116	Gruppi	Conteggio	Somma	Media	Varianza				0.469576	0.581812	Gruppi	Conteggio	Somma	Media	Varianza				0.469576	0.15	Gruppi	Conteggio	Somma	Media	Varianza				0.469576	0.284876	Gruppi	Conteggio	Somma	Media	Varianza
	0.443077	0.656166	Colonna 1	87	38.0925	0.437844	0.000540375				0.443077	0.519725	Colonna 1	87	38.0925	0.437844	0.000540375				0.443077	0.15	Colonna 1	87	38.0925	0.437844	0.000540375				0.443077	0.309818	Colonna 1	87	38.0925	0.437844	0.000540375
	0.425338	0.654147	Colonna 2	42	28.1383	0.66996	0.00856087				0.425338	0.607339	Colonna 2	176	89.9294	0.510963	0.00454086				0.425338	0.13	Colonna 2	173	55.6871	0.321891	0.010922				0.425338	0.195207	Colonna 2	28	8.13727	0.290617	0.00910235
	0.433617	0.575974									0.433617	0.559757									0.433617	0.26									0.433617	0.220491
	0.4304	0.568962									0.4304	0.528723									0.4304	0.22									0.4304	0.19019
	0.440478	0.545852	ANALISI VARIANZA								0.440478	0.569267	ANALISI VARIANZA								0.440478	0.13	ANALISI VARIANZA								0.440478	0.218888	ANALISI VARIANZA
	0.456443	0.632303	Origine della variazione	SQ	gdl	MQ	F	Valore di significatività	F crit		0.456443	0.552618	Origine della variazione	SQ	gdl	MQ	F	Valore di significatività	F crit		0.456443	0.19	Origine della variazione	SQ	gdl	MQ	F	Valore di significatività	F crit		0.456443	0.236368	Origine della variazione	SQ	gdl	MQ	F	Valore di significatività	F crit
	0.45605	0.63077	Tra gruppi	1.52611	1	1.52611	487.628	2.58946e-45	3.91573		0.45605	0.499041	Tra gruppi	0.311263	1	0.311263	96.5848	1.34493e-19	3.87733		0.45605	0.17	Tra gruppi	0.778322	1	0.778322	104.312	8.69462e-21	3.87775		0.45605	0.222789	Tra gruppi	0.459152	1	0.459152	177.542	6.40646e-25	3.92508
	0.427277	0.658792	In gruppi	0.397468	127	0.00312967					0.427277	0.515883	In gruppi	0.841122	261	0.00322269					0.427277	0.26	In gruppi	1.92506	258	0.00746146					0.427277	0.236572	In gruppi	0.292236	113	0.00258616
	0.438137	0.817392									0.438137	0.513858									0.438137	0.3									0.438137	0.235524
	0.44338	0.633715	Totale	1.92358	128						0.44338	0.636808	Totale	1.15238	262						0.44338	0.26	Totale	2.70338	259						0.44338	0.243765	Totale	0.751388	114
	0.463495	0.728496									0.463495	0.509847									0.463495	0.16									0.463495	0.224459
	0.458127	0.644116									0.458127	0.520349									0.458127	0.27									0.458127	0.23
	0.44626	0.743009									0.44626	0.611795									0.44626	0.3									0.44626	0.34
	0.462075	0.663162									0.462075	0.543531									0.462075	0.24									0.462075	0.5
	0.425152	0.612553									0.425152	0.503812									0.425152	0.21									0.425152	0.44
	0.444954	0.642328									0.444954	0.66278									0.444954	0.23									0.444954	0.46
	0.473798	0.552119									0.473798	0.600551									0.473798	0.3									0.473798	0.36
	0.421837	0.597346									0.421837	0.532312									0.421837	0.19									0.421837	0.32
	0.466798	0.834749									0.466798	0.51255									0.466798	0.29									0.466798	0.47
	0.473211	0.805306									0.473211	0.588547									0.473211	0.2									0.473211	0.25
	0.452386	0.836827									0.452386	0.526423									0.452386	0.11									0.452386	0.46
	0.452836	0.825743									0.452836	0.488581									0.452836	0.22									0.452836	0.23
	0.442697	0.721544									0.442697	0.472521									0.442697	0.22									0.442697	0.32
	0.469042	0.728835									0.469042	0.491925									0.469042	0.25									0.469042	0.32
	0.461823	0.721403									0.461823	0.491132									0.461823	0.24									0.461823
	0.45678	0.573252									0.45678	0.474215									0.45678	0.23									0.45678
	0.465133	0.582939									0.465133	0.467209									0.465133	0.28									0.465133
	0.442854	0.590169									0.442854	0.427675									0.442854	0.38									0.442854
	0.46865	0.767828									0.46865	0.451391									0.46865	0.22									0.46865
	0.49558	0.737195									0.49558	0.465849									0.49558	0.24									0.49558
	0.455399	0.549702									0.455399	0.477374									0.455399	0.27									0.455399
	0.468885	0.559561									0.468885	0.586574									0.468885	0.18									0.468885
	0.479648	0.76									0.479648	0.483803									0.479648	0.33									0.479648
	0.472823	0.64									0.472823	0.426079									0.472823	0.33									0.472823
	0.452322	0.58									0.452322	0.438284									0.452322	0.32									0.452322
	0.447139	0.56									0.447139	0.513481									0.447139	0.2									0.447139
	0.456732	0.65									0.456732	0.438712									0.456732	0.29									0.456732
	0.45	0.58									0.45	0.498424									0.45	0.27									0.45
	0.444494										0.444494	0.469719									0.444494	0.27									0.444494
	0.439945										0.439945	0.427564									0.439945	0.28									0.439945
	0.435113										0.435113	0.491515									0.435113	0.26									0.435113
	0.418431										0.418431	0.442321									0.418431	0.25									0.418431
	0.423256										0.423256	0.505855									0.423256	0.28									0.423256
	0.421425										0.421425	0.4072									0.421425	0.27									0.421425
	0.421499										0.421499	0.676999									0.421499	0.49									0.421499
	0.462289										0.462289	0.644131									0.462289	0.25									0.462289
	0.424063										0.424063	0.647992									0.424063	0.35									0.424063
	0.464264										0.464264	0.677193									0.464264	0.4									0.464264
	0.426837										0.426837	0.669169									0.426837	0.29									0.426837
	0.43753										0.43753	0.688265									0.43753	0.34									0.43753
	0.450019										0.450019	0.679266									0.450019	0.34									0.450019
	0.429315										0.429315	0.586865									0.429315	0.36									0.429315
	0.401145										0.401145	0.601061									0.401145	0.35									0.401145
	0.408438										0.408438	0.605228									0.408438	0.39									0.408438
	0.396042										0.396042	0.603568									0.396042	0.23									0.396042
	0.419522										0.419522	0.641916									0.419522	0.38									0.419522
	0.419759										0.419759	0.648494									0.419759	0.24									0.419759
	0.424075										0.424075	0.648019									0.424075	0.27									0.424075
	0.400182										0.400182	0.481127									0.400182	0.31									0.400182
	0.424525										0.424525	0.406532									0.424525	0.36									0.424525
	0.405538										0.405538	0.508953									0.405538	0.35									0.405538
	0.44994										0.44994	0.575627									0.44994	0.19									0.44994
	0.390523										0.390523	0.557835									0.390523	0.23									0.390523
	0.408153										0.408153	0.592378									0.408153	0.34									0.408153
	0.425478										0.425478	0.625276									0.425478	0.261946									0.425478
	0.410093										0.410093	0.615575									0.410093	0.418359									0.410093
	0.423125										0.423125	0.600305									0.423125	0.50945									0.423125
	0.417853										0.417853	0.629778									0.417853	0.267126									0.417853
	0.405385										0.405385	0.503501									0.405385	0.335102									0.405385
	0.402192										0.402192	0.486197									0.402192	0.437058									0.402192
	0.423207										0.423207	0.42254									0.423207	0.221701									0.423207
	0.393469										0.393469	0.464792									0.393469	0.373627									0.393469
	0.410734										0.410734	0.511104									0.410734	0.234498									0.410734
	0.422853										0.422853	0.553249									0.422853	0.438639									0.422853
	0.427987										0.427987	0.534659									0.427987	0.341249									0.427987
	0.394329										0.394329	0.602091									0.394329	0.513468									0.394329
	0.424189										0.424189	0.471161									0.424189	0.395038									0.424189
	0.429267										0.429267	0.518721									0.429267	0.279285									0.429267
	0.424261										0.424261	0.534853									0.424261	0.357791									0.424261
	0.41772										0.41772	0.42852									0.41772	0.354308									0.41772
	0.425374										0.425374	0.455585									0.425374	0.283995									0.425374
	0.47677										0.47677	0.429663									0.47677	0.49853									0.47677
	0.43299										0.43299	0.41792									0.43299	0.378943									0.43299
												0.546669										0.265239
												0.475752										0.339908
												0.421871										0.197596
												0.550599										0.186918
												0.507951										0.278298
												0.514369										0.126458
												0.440894										0.346062
												0.516679										0.361875
												0.533662										0.129884
												0.582903										0.260254
												0.546686										0.249784
												0.51312										0.541352
												0.42495										0.180447
												0.582659										0.317593
												0.557569										0.250861
												0.561054										0.324313
												0.539128										0.51708
												0.427775										0.211185
												0.537139										0.3672
												0.504827										0.33924
												0.520542										0.262607
												0.526152										0.290657
												0.454082										0.308918
												0.543432										0.416669
												0.513939										0.249702
												0.510925										0.383667
												0.430475										0.234905
												0.525842										0.122519
												0.543999										0.255812
												0.533908										0.48
												0.51168										0.32
												0.501582										0.39
												0.518555										0.45
												0.525114										0.53
												0.531331										0.52
												0.513193										0.48
												0.50257										0.46
												0.510084										0.46
												0.528742										0.45
												0.512893										0.18
												0.472547										0.44
												0.423329										0.22
												0.416088										0.24
												0.445101										0.31
												0.419275										0.29
												0.466771										0.42
												0.431458										0.35
												0.499616										0.31
												0.447336										0.26
												0.457651										0.5
												0.480566										0.37
												0.427489										0.41
												0.416368										0.3
												0.428708										0.42
												0.458393										0.44
												0.452212										0.49
												0.439093										0.37
												0.465969										0.48
												0.437548										0.47
												0.419682										0.38
												0.429067										0.36
												0.453872										0.42
												0.47102										0.35
												0.499512										0.45
												0.540879										0.43
												0.518919										0.45
												0.500307										0.53
												0.494719										0.45
												0.444693										0.42
												0.447175										0.48
												0.449814										0.41
												0.497958										0.36
												0.488481										0.34
												0.402059										0.34
												0.512461										0.46
												0.50334										0.47
												0.508406										0.42
												0.477715										0.51
												0.487188										0.4
												0.506502										0.41
												0.499988										0.28
												0.475866										0.53
												0.408936										0.34
												0.435598										0.3
												0.47189										0.32
												0.480217										0.34
												0.480213
												0.465533
												0.403932
	LTO	LTI									LTO	L									LTO	P
	0.767121	0.540861	Analisi varianza: ad un fattore								0.767121	0.11	Analisi varianza: ad un fattore								0.767121	0.2	Analisi varianza: ad un fattore
	0.838888	0.550139									0.838888	0.17									0.838888	0.209641
	0.758451	0.650815	RIEPILOGO								0.758451	0.17	RIEPILOGO								0.758451	0.208685	RIEPILOGO
	0.6116	0.581812	Gruppi	Conteggio	Somma	Media	Varianza				0.6116	0.15	Gruppi	Conteggio	Somma	Media	Varianza				0.6116	0.284876	Gruppi	Conteggio	Somma	Media	Varianza
	0.656166	0.519725	Colonna 1	42	28.1383	0.66996	0.00856087				0.656166	0.15	Colonna 1	42	28.1383	0.66996	0.00856087				0.656166	0.309818	Colonna 1	42	28.1383	0.66996	0.00856087
	0.654147	0.607339	Colonna 2	176	89.9294	0.510963	0.00454086				0.654147	0.13	Colonna 2	173	55.6871	0.321891	0.010922				0.654147	0.195207	Colonna 2	28	8.13727	0.290617	0.00910235
	0.575974	0.559757									0.575974	0.26									0.575974	0.220491
	0.568962	0.528723									0.568962	0.22									0.568962	0.19019
	0.545852	0.569267	ANALISI VARIANZA								0.545852	0.13	ANALISI VARIANZA								0.545852	0.218888	ANALISI VARIANZA
	0.632303	0.552618	Origine della variazione	SQ	gdl	MQ	F	Valore di significatività	F crit		0.632303	0.19	Origine della variazione	SQ	gdl	MQ	F	Valore di significatività	F crit		0.632303	0.236368	Origine della variazione	SQ	gdl	MQ	F	Valore di significatività	F crit
	0.63077	0.499041	Tra gruppi	0.857205	1	0.857205	161.618	5.19084e-28	3.88487		0.63077	0.17	Tra gruppi	4.09437	1	4.09437	391.151	4.08304e-50	3.88549		0.63077	0.222789	Tra gruppi	2.41754	1	2.41754	275.476	1.30412e-25	3.9819
	0.658792	0.515883	In gruppi	1.14565	216	0.00530391					0.658792	0.26	In gruppi	2.22958	213	0.0104675					0.658792	0.236572	In gruppi	0.596759	68	0.00877587
	0.817392	0.513858									0.817392	0.3									0.817392	0.235524
	0.633715	0.636808	Totale	2.00285	217						0.633715	0.26	Totale	6.32395	214						0.633715	0.243765	Totale	3.0143	69
	0.728496	0.509847									0.728496	0.16									0.728496	0.224459
	0.644116	0.520349									0.644116	0.27									0.644116	0.23
	0.743009	0.611795									0.743009	0.3									0.743009	0.34
	0.663162	0.543531									0.663162	0.24									0.663162	0.5
	0.612553	0.503812									0.612553	0.21									0.612553	0.44
	0.642328	0.66278									0.642328	0.23									0.642328	0.46
	0.552119	0.600551									0.552119	0.3									0.552119	0.36
	0.597346	0.532312									0.597346	0.19									0.597346	0.32
	0.834749	0.51255									0.834749	0.29									0.834749	0.47
	0.805306	0.588547									0.805306	0.2									0.805306	0.25
	0.836827	0.526423									0.836827	0.11									0.836827	0.46
	0.825743	0.488581									0.825743	0.22									0.825743	0.23
	0.721544	0.472521									0.721544	0.22									0.721544	0.32
	0.728835	0.491925									0.728835	0.25									0.728835	0.32
	0.721403	0.491132									0.721403	0.24									0.721403
	0.573252	0.474215									0.573252	0.23									0.573252
	0.582939	0.467209									0.582939	0.28									0.582939
	0.590169	0.427675									0.590169	0.38									0.590169
	0.767828	0.451391									0.767828	0.22									0.767828
	0.737195	0.465849									0.737195	0.24									0.737195
	0.549702	0.477374									0.549702	0.27									0.549702
	0.559561	0.586574									0.559561	0.18									0.559561
	0.76	0.483803									0.76	0.33									0.76
	0.64	0.426079									0.64	0.33									0.64
	0.58	0.438284									0.58	0.32									0.58
	0.56	0.513481									0.56	0.2									0.56
	0.65	0.438712									0.65	0.29									0.65
	0.58	0.498424									0.58	0.27									0.58
		0.469719										0.27
		0.427564										0.28
		0.491515										0.26
		0.442321										0.25
		0.505855										0.28
		0.4072										0.27
		0.676999										0.49
		0.644131										0.25
		0.647992										0.35
		0.677193										0.4
		0.669169										0.29
		0.688265										0.34
		0.679266										0.34
		0.586865										0.36
		0.601061										0.35
		0.605228										0.39
		0.603568										0.23
		0.641916										0.38
		0.648494										0.24
		0.648019										0.27
		0.481127										0.31
		0.406532										0.36
		0.508953										0.35
		0.575627										0.19
		0.557835										0.23
		0.592378										0.34
		0.625276										0.261946
		0.615575										0.418359
		0.600305										0.50945
		0.629778										0.267126
		0.503501										0.335102
		0.486197										0.437058
		0.42254										0.221701
		0.464792										0.373627
		0.511104										0.234498
		0.553249										0.438639
		0.534659										0.341249
		0.602091										0.513468
		0.471161										0.395038
		0.518721										0.279285
		0.534853										0.357791
		0.42852										0.354308
		0.455585										0.283995
		0.429663										0.49853
		0.41792										0.378943
		0.546669										0.265239
		0.475752										0.339908
		0.421871										0.197596
		0.550599										0.186918
		0.507951										0.278298
		0.514369										0.126458
		0.440894										0.346062
		0.516679										0.361875
		0.533662										0.129884
		0.582903										0.260254
		0.546686										0.249784
		0.51312										0.541352
		0.42495										0.180447
		0.582659										0.317593
		0.557569										0.250861
		0.561054										0.324313
		0.539128										0.51708
		0.427775										0.211185
		0.537139										0.3672
		0.504827										0.33924
		0.520542										0.262607
		0.526152										0.290657
		0.454082										0.308918
		0.543432										0.416669
		0.513939										0.249702
		0.510925										0.383667
		0.430475										0.234905
		0.525842										0.122519
		0.543999										0.255812
		0.533908										0.48
		0.51168										0.32
		0.501582										0.39
		0.518555										0.45
		0.525114										0.53
		0.531331										0.52
		0.513193										0.48
		0.50257										0.46
		0.510084										0.46
		0.528742										0.45
		0.512893										0.18
		0.472547										0.44
		0.423329										0.22
		0.416088										0.24
		0.445101										0.31
		0.419275										0.29
		0.466771										0.42
		0.431458										0.35
		0.499616										0.31
		0.447336										0.26
		0.457651										0.5
		0.480566										0.37
		0.427489										0.41
		0.416368										0.3
		0.428708										0.42
		0.458393										0.44
		0.452212										0.49
		0.439093										0.37
		0.465969										0.48
		0.437548										0.47
		0.419682										0.38
		0.429067										0.36
		0.453872										0.42
		0.47102										0.35
		0.499512										0.45
		0.540879										0.43
		0.518919										0.45
		0.500307										0.53
		0.494719										0.45
		0.444693										0.42
		0.447175										0.48
		0.449814										0.41
		0.497958										0.36
		0.488481										0.34
		0.402059										0.34
		0.512461										0.46
		0.50334										0.47
		0.508406										0.42
		0.477715										0.51
		0.487188										0.4
		0.506502										0.41
		0.499988										0.28
		0.475866										0.53
		0.408936										0.34
		0.435598										0.3
		0.47189										0.32
		0.480217										0.34
		0.480213
		0.465533
		0.403932
	LTI	L									LTI	P
	0.540861	0.11	Analisi varianza: ad un fattore								0.540861	0.2	Analisi varianza: ad un fattore
	0.550139	0.17									0.550139	0.209641
	0.650815	0.17	RIEPILOGO								0.650815	0.208685	RIEPILOGO
	0.581812	0.15	Gruppi	Conteggio	Somma	Media	Varianza				0.581812	0.284876	Gruppi	Conteggio	Somma	Media	Varianza
	0.519725	0.15	Colonna 1	176	89.9294	0.510963	0.00454086				0.519725	0.309818	Colonna 1	176	89.9294	0.510963	0.00454086
	0.607339	0.13	Colonna 2	173	55.6871	0.321891	0.010922				0.607339	0.195207	Colonna 2	28	8.13727	0.290617	0.00910235
	0.559757	0.26									0.559757	0.220491
	0.528723	0.22									0.528723	0.19019
	0.569267	0.13	ANALISI VARIANZA								0.569267	0.218888	ANALISI VARIANZA
	0.552618	0.19	Origine della variazione	SQ	gdl	MQ	F	Valore di significatività	F crit		0.552618	0.236368	Origine della variazione	SQ	gdl	MQ	F	Valore di significatività	F crit
	0.499041	0.17	Tra gruppi	3.11879	1	3.11879	404.836	3.19619e-60	3.8684		0.499041	0.222789	Tra gruppi	1.17287	1	1.17287	227.717	5.94058e-35	3.88791
	0.515883	0.26	In gruppi	2.67323	347	0.00770384					0.515883	0.236572	In gruppi	1.04041	202	0.00515056
	0.513858	0.3									0.513858	0.235524
	0.636808	0.26	Totale	5.79202	348						0.636808	0.243765	Totale	2.21328	203
	0.509847	0.16									0.509847	0.224459
	0.520349	0.27									0.520349	0.23
	0.611795	0.3									0.611795	0.34
	0.543531	0.24									0.543531	0.5
	0.503812	0.21									0.503812	0.44
	0.66278	0.23									0.66278	0.46
	0.600551	0.3									0.600551	0.36
	0.532312	0.19									0.532312	0.32
	0.51255	0.29									0.51255	0.47
	0.588547	0.2									0.588547	0.25
	0.526423	0.11									0.526423	0.46
	0.488581	0.22									0.488581	0.23
	0.472521	0.22									0.472521	0.32
	0.491925	0.25									0.491925	0.32
	0.491132	0.24									0.491132
	0.474215	0.23									0.474215
	0.467209	0.28									0.467209
	0.427675	0.38									0.427675
	0.451391	0.22									0.451391
	0.465849	0.24									0.465849
	0.477374	0.27									0.477374
	0.586574	0.18									0.586574
	0.483803	0.33									0.483803
	0.426079	0.33									0.426079
	0.438284	0.32									0.438284
	0.513481	0.2									0.513481
	0.438712	0.29									0.438712
	0.498424	0.27									0.498424
	0.469719	0.27									0.469719
	0.427564	0.28									0.427564
	0.491515	0.26									0.491515
	0.442321	0.25									0.442321
	0.505855	0.28									0.505855
	0.4072	0.27									0.4072
	0.676999	0.49									0.676999
	0.644131	0.25									0.644131
	0.647992	0.35									0.647992
	0.677193	0.4									0.677193
	0.669169	0.29									0.669169
	0.688265	0.34									0.688265
	0.679266	0.34									0.679266
	0.586865	0.36									0.586865
	0.601061	0.35									0.601061
	0.605228	0.39									0.605228
	0.603568	0.23									0.603568
	0.641916	0.38									0.641916
	0.648494	0.24									0.648494
	0.648019	0.27									0.648019
	0.481127	0.31									0.481127
	0.406532	0.36									0.406532
	0.508953	0.35									0.508953
	0.575627	0.19									0.575627
	0.557835	0.23									0.557835
	0.592378	0.34									0.592378
	0.625276	0.261946									0.625276
	0.615575	0.418359									0.615575
	0.600305	0.50945									0.600305
	0.629778	0.267126									0.629778
	0.503501	0.335102									0.503501
	0.486197	0.437058									0.486197
	0.42254	0.221701									0.42254
	0.464792	0.373627									0.464792
	0.511104	0.234498									0.511104
	0.553249	0.438639									0.553249
	0.534659	0.341249									0.534659
	0.602091	0.513468									0.602091
	0.471161	0.395038									0.471161
	0.518721	0.279285									0.518721
	0.534853	0.357791									0.534853
	0.42852	0.354308									0.42852
	0.455585	0.283995									0.455585
	0.429663	0.49853									0.429663
	0.41792	0.378943									0.41792
	0.546669	0.265239									0.546669
	0.475752	0.339908									0.475752
	0.421871	0.197596									0.421871
	0.550599	0.186918									0.550599
	0.507951	0.278298									0.507951
	0.514369	0.126458									0.514369
	0.440894	0.346062									0.440894
	0.516679	0.361875									0.516679
	0.533662	0.129884									0.533662
	0.582903	0.260254									0.582903
	0.546686	0.249784									0.546686
	0.51312	0.541352									0.51312
	0.42495	0.180447									0.42495
	0.582659	0.317593									0.582659
	0.557569	0.250861									0.557569
	0.561054	0.324313									0.561054
	0.539128	0.51708									0.539128
	0.427775	0.211185									0.427775
	0.537139	0.3672									0.537139
	0.504827	0.33924									0.504827
	0.520542	0.262607									0.520542
	0.526152	0.290657									0.526152
	0.454082	0.308918									0.454082
	0.543432	0.416669									0.543432
	0.513939	0.249702									0.513939
	0.510925	0.383667									0.510925
	0.430475	0.234905									0.430475
	0.525842	0.122519									0.525842
	0.543999	0.255812									0.543999
	0.533908	0.48									0.533908
	0.51168	0.32									0.51168
	0.501582	0.39									0.501582
	0.518555	0.45									0.518555
	0.525114	0.53									0.525114
	0.531331	0.52									0.531331
	0.513193	0.48									0.513193
	0.50257	0.46									0.50257
	0.510084	0.46									0.510084
	0.528742	0.45									0.528742
	0.512893	0.18									0.512893
	0.472547	0.44									0.472547
	0.423329	0.22									0.423329
	0.416088	0.24									0.416088
	0.445101	0.31									0.445101
	0.419275	0.29									0.419275
	0.466771	0.42									0.466771
	0.431458	0.35									0.431458
	0.499616	0.31									0.499616
	0.447336	0.26									0.447336
	0.457651	0.5									0.457651
	0.480566	0.37									0.480566
	0.427489	0.41									0.427489
	0.416368	0.3									0.416368
	0.428708	0.42									0.428708
	0.458393	0.44									0.458393
	0.452212	0.49									0.452212
	0.439093	0.37									0.439093
	0.465969	0.48									0.465969
	0.437548	0.47									0.437548
	0.419682	0.38									0.419682
	0.429067	0.36									0.429067
	0.453872	0.42									0.453872
	0.47102	0.35									0.47102
	0.499512	0.45									0.499512
	0.540879	0.43									0.540879
	0.518919	0.45									0.518919
	0.500307	0.53									0.500307
	0.494719	0.45									0.494719
	0.444693	0.42									0.444693
	0.447175	0.48									0.447175
	0.449814	0.41									0.449814
	0.497958	0.36									0.497958
	0.488481	0.34									0.488481
	0.402059	0.34									0.402059
	0.512461	0.46									0.512461
	0.50334	0.47									0.50334
	0.508406	0.42									0.508406
	0.477715	0.51									0.477715
	0.487188	0.4									0.487188
	0.506502	0.41									0.506502
	0.499988	0.28									0.499988
	0.475866	0.53									0.475866
	0.408936	0.34									0.408936
	0.435598	0.3									0.435598
	0.47189	0.32									0.47189
	0.480217	0.34									0.480217
	0.480213										0.480213
	0.465533										0.465533
	0.403932										0.403932
	L	P
	0.11	0.2	Analisi varianza: ad un fattore
	0.17	0.209641
	0.17	0.208685	RIEPILOGO
	0.15	0.284876	Gruppi	Conteggio	Somma	Media	Varianza
	0.15	0.309818	Colonna 1	173	55.6871	0.321891	0.010922
	0.13	0.195207	Colonna 2	28	8.13727	0.290617	0.00910235
	0.26	0.220491
	0.22	0.19019
	0.13	0.218888	ANALISI VARIANZA
	0.19	0.236368	Origine della variazione	SQ	gdl	MQ	F	Valore di significatività	F crit
	0.17	0.222789	Tra gruppi	0.0235707	1	0.0235707	2.20801	0.138878	3.88861
	0.26	0.236572	In gruppi	2.12435	199	0.0106751
	0.3	0.235524
	0.26	0.243765	Totale	2.14792	200
	0.16	0.224459
	0.27	0.23
	0.3	0.34
	0.24	0.5
	0.21	0.44
	0.23	0.46
	0.3	0.36
	0.19	0.32
	0.29	0.47
	0.2	0.25
	0.11	0.46
	0.22	0.23
	0.22	0.32
	0.25	0.32
	0.24
	0.23
	0.28
	0.38
	0.22
	0.24
	0.27
	0.18
	0.33
	0.33
	0.32
	0.2
	0.29
	0.27
	0.27
	0.28
	0.26
	0.25
	0.28
	0.27
	0.49
	0.25
	0.35
	0.4
	0.29
	0.34
	0.34
	0.36
	0.35
	0.39
	0.23
	0.38
	0.24
	0.27
	0.31
	0.36
	0.35
	0.19
	0.23
	0.34
	0.261946
	0.418359
	0.50945
	0.267126
	0.335102
	0.437058
	0.221701
	0.373627
	0.234498
	0.438639
	0.341249
	0.513468
	0.395038
	0.279285
	0.357791
	0.354308
	0.283995
	0.49853
	0.378943
	0.265239
	0.339908
	0.197596
	0.186918
	0.278298
	0.126458
	0.346062
	0.361875
	0.129884
	0.260254
	0.249784
	0.541352
	0.180447
	0.317593
	0.250861
	0.324313
	0.51708
	0.211185
	0.3672
	0.33924
	0.262607
	0.290657
	0.308918
	0.416669
	0.249702
	0.383667
	0.234905
	0.122519
	0.255812
	0.48
	0.32
	0.39
	0.45
	0.53
	0.52
	0.48
	0.46
	0.46
	0.45
	0.18
	0.44
	0.22
	0.24
	0.31
	0.29
	0.42
	0.35
	0.31
	0.26
	0.5
	0.37
	0.41
	0.3
	0.42
	0.44
	0.49
	0.37
	0.48
	0.47
	0.38
	0.36
	0.42
	0.35
	0.45
	0.43
	0.45
	0.53
	0.45
	0.42
	0.48
	0.41
	0.36
	0.34
	0.34
	0.46
	0.47
	0.42
	0.51
	0.4
	0.41
	0.28
	0.53
	0.34
	0.3
	0.32
	0.34

## Sheet: Cohen
		HARDNESS
		Transversal direction				Longitudinal direction						leg	prosoma
		Basic section		Tip section		Basic section		Cross section		Tip section
		Outer	Inner	Outer	Inner	Outer	Inner	Outer	Inner	Outer	Inner
	num	122	165	56	108	28	107	43	87	42	176	173	28
	media	0.239889	0.180776	0.577857	0.502527	0.39707	0.403918	0.442992	0.437844	0.66996	0.510963	0.321891	0.290617
	dev.st	0.0756611	0.0613913	0.06134	0.0708216	0.0385758	0.0259367	0.0275808	0.023246	0.092525	0.0673859	0.104508	0.0954062
	Cohen
	Modulus			Transversal direction				Longitudinal direction						leg	prosoma
				Basic section		Tip section		Basic section		Cross section		Tip section
				Outer	Inner	Outer	Inner	Outer	Inner	Outer	Inner	Outer	Inner
	Transversal direction	Basic section	Outer	-	0.871648	4.72718	3.57672	2.23368	2.82742	3.04617	3.31273	5.35816	3.8241	0.875353	0.637049
			Inner		-	6.46939	4.92895	3.6843	4.41595	4.66789	4.98595	7.11485	5.11478	1.63704	1.63327
		Tip section	Outer			-	1.11186	3.29322	4.18402	2.71759	3.30264	1.20813	1.0137	2.67047	3.86584
			Inner				-	1.60729	1.84569	0.963709	1.17672	2.16195	0.122775	1.94144	2.77317
	Longitudinal direction	Basic section	Outer					-	0.236526	1.42037	1.47246	3.59797	1.77163	0.765616	1.4629
			Inner						-	1.47934	1.3698	4.9636	1.92828	0.979428	2.32049
		Cross section	Outer							-	0.207982	3.34145	1.10129	1.28168	2.40183
			Inner								-	4.14911	1.288	1.34237	2.89508
		Tip section	Outer									-	2.18319	3.40207	4.04937
			Inner										-	2.15413	3.07027
	leg													-	0.302689
	prosoma														-
	s
	Modulus			Transversal direction				Longitudinal direction						leg	prosoma
				Basic section		Tip section		Basic section		Cross section		Tip section
				Outer	Inner	Outer	Inner	Outer	Inner	Outer	Inner	Outer	Inner
	Transversal direction	Basic section	Outer	-	0.0678175	0.0714946	0.0734297	0.0703685	0.0580135	0.066675	0.0597559	0.0802647	0.0708855	0.0936783	0.0796292
			Inner		-	0.0613784	0.0652777	0.0587067	0.0505307	0.0561745	0.0515585	0.0687553	0.0645554	0.0862009	0.067252
		Tip section	Outer			-	0.0677515	0.054897	0.0415724	0.0496267	0.0423942	0.0762355	0.0659905	0.0958506	0.0743021
			Inner				-	0.0656119	0.0534266	0.0617763	0.0549683	0.0774455	0.0687097	0.0930422	0.0764142
	Longitudinal direction	Basic section	Outer					-	0.0289524	0.0323316	0.0276915	0.0758456	0.064287	0.0981938	0.0727683
			Inner						-	0.0264137	0.0247676	0.0535986	0.055513	0.0837496	0.0488261
		Cross section	Outer							-	0.0247522	0.0679249	0.0617188	0.0944866	0.0634415
			Inner								-	0.0559434	0.0567687	0.0863797	0.0508543
		Tip section	Outer									-	0.072828	0.102311	0.0936796
			Inner										-	0.0877715	0.0717674
	leg													-	0.10332
	prosoma														-
