# Supplementary material for: The mechanical characterization of the legs, fangs, and prosoma in the spider Harpactira curvipes (Pocock 1897)
Source: Sci Rep. 2022 Jul 29;12:13056. doi: 10.1038/s41598-022-16307-y (PMC9338270; doi:10.1038/s41598-022-16307-y)
Supplement: Supplementary file 2 — Supplementary Information 2. [file 41598_2022_16307_MOESM2_ESM.xlsx]

## Sheet: Modulus
		MODULUS													modulus dry
																													dry/wet	1.41414
		Transversal direction				Longitudinal direction						leg	prosoma			Transversal direction				Longitudinal direction						leg	prosoma
		Basic section		Tip section		Basic section		Cross section		Tip section						Basic section		Tip section		Basic section		Cross section		Tip section						0.585859
		Outer	Inner	Outer	Inner	Outer	Inner	Outer	Inner	Outer	Inner					Outer	Inner	Outer	Inner	Outer	Inner	Outer	Inner	Outer	Inner
	num	122	165	56	108	28	107	43	87	42	176	173	28		media	3.67023	3.97231	7.58446	6.56747	3.60124	3.62653	4.10585	4.00645	6.20963	5.63393	7.20063	3.48242
	media	3.67023	3.97231	7.58446	6.56747	3.60124	3.62653	4.10585	4.00645	6.20963	5.63393	7.20063	3.48242		dev.st	0.797785	0.880246	0.63222	0.715828	0.274426	0.220034	0.290553	0.2602	0.732996	0.756915	1.28749	0.52415
	dev.st	0.797785	0.880246	0.63222	0.715828	0.274426	0.220034	0.290553	0.2602	0.732996	0.756915	1.28749	0.52415			0.217367	0.221596	0.0833572	0.108996	0.0762033	0.0606734	0.0707657	0.0649451	0.118042	0.13435	0.178803	0.150513	0.123801
															modulus wet
		MODULUS														2.15024	2.32721	4.44343	3.84761	2.10982	2.12463	2.40545	2.34722	3.63797	3.30069	4.21855	2.04021
																0.46739	0.5157	0.370391	0.419374	0.160775	0.128909	0.170223	0.15244	0.429432	0.443446	0.754289	0.307078
		Transversal direction				Longitudinal direction						leg	prosoma			0.217367	0.221596	0.0833572	0.108996	0.0762033	0.0606734	0.0707657	0.0649451	0.118042	0.13435	0.178803	0.150513	0.123801
		Basic section		Tip section		Basic section		Cross section		Tip section
		Outer	Inner	Outer	Inner	Outer	Inner	Outer	Inner	Outer	Inner
	1	1.9	2.31	8.32	6.25591	3.74937	3.23646	4.5895	4.38094	5.60421	4.7227	4.56	3.08
	2	1.99	2.56	8.06	5.91711	3.48107	3.22362	4.43026	4.30114	5.9193	4.80064	5.69	3.14498
	3	1.99	2.59	8.29	8.16203	3.79412	3.33693	4.54782	4.24122	4.86112	5.19887	6.8	3.36543
	4	2.23	2.4	6.23	6.82892	3.67089	3.45396	3.934	4.22522	6.10569	4.8615	6.59	3.90628
	5	2.66	2.5	8.35	6.54528	3.40992	3.50409	4.46966	4.03906	6.35088	4.67117	6.02	4.06974
	6	2.83	2.07	7.73	6.39988	3.79984	3.24943	3.89262	4.10579	7.03048	5.07659	6.06	4.09192
	7	2.5	2.14	8.29	6.13078	3.74363	3.34077	4.63854	4.27925	7.191	4.86764	8.79	4.3013
	8	2.85	2.29	8.02	6.26188	3.86876	3.86246	4.16636	4.17447	5.35467	4.72317	7.13	4.15651
	9	2.49	2.35	7.08	6.45546	3.90676	3.72443	4.39941	4.18085	4.76821	4.77529	6.02	4.25113
	10	2.49	2.07	8.06	6.14468	3.87276	3.89713	3.87139	4.21004	6.32314	4.79036	7.32	3.51279
	11	2.19	2.05	6.16	5.99307	3.79359	4.10144	4.51091	4.14935	6.97688	4.56139	5.63	3.28711
	12	1.96	2.15	8.33	6.63291	3.85536	4.10144	4.42407	3.87571	5.1319	4.60128	8.01	3.3502
	13	2.26	2.41	7.68	6.41704	3.90231	3.66736	4.16033	4.24739	6.73392	4.6225	9.13	3.33753
	14	2.46	2.13	7.41	6.05476	3.8489	3.37894	4.49322	4.22425	6.35179	5.02087	8.33	3.30858
	15	2.63	2.21	6.81	6.15972	3.86853	3.85127	3.66021	4.25935	6.14472	4.59855	6.55	3.17423
	16	2.5	2.25	7.54	5.99123	3.79446	3.8539	3.70038	4.18611	5.6969	4.64098	9.2	4.16
	17	3.09	2.38	7.01	5.87286	3.62647	4.04251	3.6654	4.0283	6.99723	4.82835	9.07	4.19
	18	2.82	2.51	6.99	6.12983	3.67391	3.43144	3.64815	4.40448	5.60969	4.62373	8.64	3.38
	19	2.4	2.57	6.54	5.96999	3.23646	3.57363	3.70495	4.16215	6.15754	4.56263	6.52	2.68
	20	2.3	2.51	8.3	5.91929	3.22362	3.68696	3.75187	4.1935	5.13422	4.98249	7.69	2.73
	21	3.08678	2.11	7.42	5.91263	3.33693	3.7466	3.63456	4.29224	5.49268	4.79445	8.66	2.79
	22	3.59119	2.33	7.74	5.95881	3.45396	3.79661	3.84235	3.93714	6.10441	4.57324	6.55	3.37
	23	3.6015	2.28	7.05	6.01239	3.50409	3.93145	3.91882	4.18719	7.14716	4.56848	8.82	2.97
	24	3.49812	2.19	6.68	6.00785	3.00342	3.90536	4.02193	4.33869	6.77902	4.74199	6.45	3.27
	25	3.9283	2.67	8.34	5.89041	3.02222	3.4772	3.9486	4.22007	6.60743	4.6501	5.38	2.84
	26	3.26267	2.91	7.39	5.90551	3.18337	3.38086	4.10579	4.13026	6.41989	4.62309	4.53	2.83
	27	3.60409	2.71	7.39	5.93329	3.54258	3.65111	3.8357	4.30444	5.69241	4.83271	7.01	3.98
	28	3.77895	2.5	6.29	5.90658	3.66736	3.68556	4.18719	4.34319	5.64682	5.1306	6.09	3.98
	29	3.41604	2.76	7.91	6.15071		3.62595	3.99937	4.29287	5.33562	4.83734	7.2
	30	3.52286	2.46	7.77	5.97653		3.8385	4.03347	4.21218	6.97615	4.70261	5.99
	31	3.52342	3.02	7	6.11849		3.98228	4.00881	4.35803	5.93801	5.12315	7.06
	32	3.1947	2.8	6.29	6.0251		3.41742	4.35474	4.22534	6.34696	4.88165	8.06
	33	2.65917	2.68	8.06	6.35213		3.52837	4.05759	4.30018	7.22101	4.61955	6.72
	34	2.52983	2.36	7.3	6.07297		3.62494	4.04402	4.35474	7.22201	4.88203	5.44
	35	2.60231	2.45	8.43	6.0101		3.54441	4.04359	4.26443	7.05495	5.05827	7.52
	36	2.58728	2.28	7.57	5.90833		3.69679	4.10526	4.33881	6.86642	5.60614	5.53
	37	4.33516	4.3695	6.95	6.05957		3.81555	4.23058	4.39935	6.95	5.02194	8.91
	38	2.73191	4.47271	7.62	5.92969		3.94087	4.11509	4.23058	6.25	4.81549	8.57
	39	4.59358	4.74475	8.17	5.9863		3.86731	4.2549	4.36275	4.63	4.64969	7.98
	40	4.19385	4.31328	6.79	5.97432		3.46203	3.98	4.20197	6.36	4.62994	6.29
	41	4.24194	4.63138	8.28	5.97665		3.60844	4.28	4.2549	6.35	4.8504	6.79
	42	4.07905	3.90273	7.45	6.1356		3.56532	4.61	4.28	6.97	5.26479	9.66
	43	4.3718	4.23362	7.72	6.02597		3.69837	4.28	3.75507		4.96607	5.94
	44	3.80488	4.85598	8.2	6.22404		3.79051		3.74925		4.69468	8.74
	45	3.91168	4.55799	7.87	6.27097		3.91656		3.76397		5.17169	7.85
	46	4.35785	4.47442	7.78	5.94895		3.4422		3.71582		4.93893	6.41
	47	4.39174	4.33791	7.91	5.98691		3.5167		3.62127		5.0582	6.79
	48	3.596	4.22146	7.67	6.03328		3.66134		3.64406		4.74778	6.92
	49	4.53432	3.39138	8.04	6.04084		3.8452		3.66113		6.18403	9.57
	50	4.53731	4.56926	7.35	5.97592		3.74656		3.81771		6.72842	5.89
	51	4.03114	4.41458	7.69	6.2878		3.36531		3.64739		6.69368	7.51
	52	4.11927	4.2466	6.95	6.17251		3.52629		3.72418		6.69186	8.14
	53	4.12112	3.87735	8.44	5.9771		3.30702		3.62137		6.43467	6.85
	54	3.31534	4.03084	7.47	5.95257		3.69736		3.67482		6.25768	6.46
	55	4.2142	4.51639	8.11	6.05354		3.36488		3.67956		5.16636	6.45
	56	4.54884	4.48406	8.44	5.99336		3.47451		3.90513		6.51875	7.25
	57	4.44119	3.9479		6.3044		3.59565		3.7199		6.52484	7.53
	58	3.60407	4.83125		5.98169		3.34085		3.6335		6.53877	7.44
	59	4.17462	4.51936		5.94551		3.51586		3.7567		6.46835	6.3
	60	3.46904	4.75775		5.94716		3.6649		3.81353		6.48483	6.54
	61	4.57903	4.70358		5.87226		3.62746		3.64744		6.454	6.25
	62	4.19681	4.62294		6.01463		3.59074		3.90637		6.2259	7.71
	63	4.19619	4.64688		6.00671		3.49773		3.8169		6.05149	7.77
	64	4.49119	4.4814		5.99293		3.39478		3.82005		6.02102	8.75
	65	4.35192	3.89		5.9075		3.19633		3.6553		6.00677	9.28
	66	4.33949	4.66828		5.97125		3.71858		4.02193		6.35371	5.9
	67	4.44157	4.48076		5.90955		3.67668		3.74502		6.26632	7.18
	68	4.56142	4.58503		6.18258		3.59432		3.77719		6.41754	9.37
	69	4.60347	4.73541		7.73		3.89778		3.81384		6.50649	6.50564
	70	4.29954	4.15876		7.08		3.76215		3.6351		6.37713	7.36397
	71	4.31717	4.2259		6.16		3.23007		3.89246		6.19119	7.20846
	72	4.04988	4.62816		7.41		3.75572		3.81001		6.26489	6.26051
	73	4.6389	3.61702		6.81		3.31316		3.69093		5.38956	4.57009
	74	3.17999	4.54178		7.54		3.64143		3.8071		5.89834	5.38924
	75	4.6383	3.89562		7.01		3.6176		3.87225		5.66606	5.17844
	76	4.14761	4.36612		7.68		3.57359		3.67926		5.81098	4.56983
	77	4.29643	4.37287		6.99		3.30236		3.68628		6.18665	5.15017
	78	4.60089	4.81004		6.54		3.78869		3.89247		6.18461	7.33871
	79	4.45816	4.35714		7.42		3.74665		3.89219		6.19465	6.98277
	80	4.17047	4.76735		7.74		3.58959		3.64406		6.45563	9.08631
	81	4.40709	4.57957		7.05		3.59409		3.88671		4.8814	7.73308
	82	4.63898	3.88867		6.68		3.58937		3.88082		5.29091	6.88007
	83	4.41796	4.84609		7.39		3.34701		3.9189		5.55272	5.68328
	84	3.80531	4.12831		7.39		3.35623		3.85628		5.46623	6.82249
	85	4.23439	4.32051		6.29		3.73952		3.94166		5.45633	6.26943
	86	4.63627	4.37798		7.91		3.73436		4.34468		5.47092	9.0643
	87	4.46643	3.85407		7.77		3.54019		4.42407		5.84634	7.78471
	88	4.30142	4.41701		7		3.55679				6.23732	5.55564
	89	3.90224	4.42906		6.29		3.45797				4.70328	6.3927
	90	4.46897	4.79092		7.3		3.36839				4.85913	5.54447
	91	4.42667	4.30791		7.57		3.72368				5.54638	5.50485
	92	4.19169	4.83587		6.95		3.64565				6.20586	7.53362
	93	3.17645	4.12998		7.62		3.71366				4.85946	8.41567
	94	3.9535	4.53182		7.26		3.48552				5.17288	7.54046
	95	3.67778	4.62835		7.84		3.48722				5.7313	9.06168
	96	4.48437	4.65235		7.34		3.78796				6.24823	6.14512
	97	3.37422	4.45334		7.45		3.64315				5.10888	6.2863
	98	4.11209	4.44529		7.72		3.64579				5.12776	6.16104
	99	3.45271	4.6646		8.2		3.27548				5.24933	9.49743
	100	4.53054	4.28561		7.87		3.94659				5.18114	7.07718
	101	3.73917	4.25112		7.78		3.58542				4.77004	6.51794
	102	3.88093	4.38411		7.91		3.64167				4.9025	6.21154
	103	4.35039	3.99898		7.67		3.75331				5.13817	7.1115
	104	4.42261	4.63961		8.04		3.73228				5.22911	8.95974
	105	4.04896	4.58154		7.35		3.79264				5.01268	8.96671
	106	4.28827	4.67227		7.69		3.87253				4.71921	7.07898
	107	4.52608	4.74761		6.95		4.42534				4.73099	7.04466
	108	3.99741	4.6467		7.47						4.95426	5.63455
	109	4.50749	4.71317								5.32501	6.08145
	110	3.25374	4.79497								5.16755	8.55537
	111	4.3435	4.82353								4.64392	8.76072
	112	4.49081	4.77554								4.69699	5.8704
	113	2.47186	4.59629								4.8365	7.95572
	114	2.9437	4.52197								4.6302	5.27896
	115	2.97133	4.61754								4.58519	5.14427
	116	2.47687	4.58267								6.72438	6.13909
	117	3.12919	3.70925								6.63919	9.28
	118	2.35956	3.87261								6.49636	6.97
	119	4.03919	4.44043								6.41506	7.61
	120	3.46765	4.36163								6.72063	8.07
	121	2.95411	3.77454								6.64644	7.13
	122	3.2407	4.58035								6.70216	7.28
	123		4.14674								6.5194	8.56
	124		4.83868								6.52816	7.87
	125		4.59798								6.5261	9.16
	126		4.27952								6.57536	9.18
	127		4.12781								6.49411	6.61
	128		4.23494								6.30138	8.43
	129		4.75657								6.09514	5.37
	130		4.54024								6.45817	5.35
	131		4.47601								6.66927	6.29
	132		4.37533								6.27614	4.98
	133		4.571								6.64446	8.71
	134		3.70612								6.32976	9.09
	135		4.21566								6.58534	8.17
	136		4.83602								6.16165	7.24
	137		4.65412								6.1518	8.59
	138		3.96543								4.68242	7.33
	139		4.68955								4.59021	7.97
	140		3.89053								4.70472	7.52
	141		4.57314								4.91241	7.01
	142		4.25957								5.74756	8.06
	143		4.09193								5.61914	9.32
	144		4.22373								5.46072	8.04
	145		4.27208								5.54418	9.48
	146		4.70982								5.30485	8.88
	147		4.28277								5.16986	8.52
	148		3.97903								6.40355	8.19
	149		4.69604								6.69542	8.28
	150		4.6977								6.66041	6.88
	151		3.77102								6.69053	8.03
	152		4.66849								6.72255	7.94
	153		3.70952								6.55542	7.5
	154		4.8409								6.44129	7.84
	155		4.42221								6.42385	8.69
	156		4.74421								6.15042	8.37
	157		3.71548								6.16746	8.63
	158		4.64339								6.03562	6.74
	159		4.39567								6.33647	7.52
	160		4.66506								6.24716	7.9
	161		4.40854								5.92101	8.76
	162		4.5599								6.65595	7.7
	163		4.09164								6.60115	7.7
	164		4.5046								6.68276	6.1
	165		4.73057								6.45136	7.49
	166										6.44883	6.41
	167										6.6407	6.43
	168										6.48532	5.1
	169										6.33273	7.36
	170										6.00203	5.62
	171										6.03736	4.58
	172										6.20588	4.94
	173										6.16287	5.32
	174										6.17604
	175										6.07268
	176										5.64865
	177
	178
	179
	180
	181
	182
	183
	184
	185
	186
	187
	188
	189
	190
	191
	192
	193
	194
	195
	196
	197
	198
	199
	200
	201
	202
	203
	204
	205
	206
	207
	208
	209
	210
	211
	212
	213
	214
	215
	216
	217
	218
	219
	220
	221
	222
	223
	224
	225
	226
	227
	228
	229
	230
	231
	232
	233
	234
	235
	236
	237
	238
	239
	240
	241
	242
	243
	244
	245
	246
	247
	248
	249
	250
	251
	252
	253
	254
	255
	256
	257
	258
	259
	260
	261
	262
	263
	264
	265
	266
	267
	268
	269
	270
	271
	272
	273
	274
	275
	276
	277
	278
	279
	280
	281
	282
	283
	284
	285
	286
	287
	288
	289
	290
	291
	292
	293
	294
	295
	296
	297
	298
	299
	300
	301
	302
	303
	304
	305
	306
	307
	308
	309
	310
	311
	312
	313
	314
	315
	316
	317
	318
	319
	320
	321
	322
	323
	324
	325
	326
	327
	328
	329
	330
	331
	332
	333
	334
	335
	336
	337
	338
	339
	340
	341
	342
	343
	344
	345
	346
	347
	348
	349
	350
	351
	352
	353
	354
	355
	356
	357
	358
	359
	360
	361
	362
	363
	364
	365
	366
	367
	368
	369
	370
	371
	372
	373
	374
	375
	376
	377
	378
	379
	380
	381
	382
	383
	384
	385
	386
	387
	388
	389
	390
	391
	392
	393
	394
	395
	396
	397
	398
	399
	400
	401
	402
	403
	404
	405
	406
	407
	408
	409
	410
	411
	412
	413
	414
	415
	416
	417
	418
	419
	420
	421
	422
	423
	424
	425
	426
	427
	428
	429
	430
	431
	432
	433
	434
	435
	436
	437
	438
	439
	440
	441
	442
	443
	444
	445
	446
	447
	448
	449
	450
	451
	452
	453
	454
	455
	456
	457
	458
	459
	460
	461
	462
	463
	464
	465
	466
	467
	468
	469
	470
	471
	472
	473
	474
	475
	476
	477
	478
	479
	480
	481
	482
	483
	484
	485
	486
	487
	488
	489
	490
	491
	492
	493
	494
	495
	496
	497
	498
	499
	500
	501
	502
	503
	504
	505
	506
	507
	508
	509
	510
	511
	512
	513
	514
	515
	516
	517
	518
	519
	520
	521
	522
	523
	524
	525
	526
	527
	528
	529
	530
	531
	532
	533
	534
	535
	536
	537
	538
	539
	540
	541
	542
	543
	544
	545
	546
	547
	548
	549
	550
	551
	552
	553
	554
	555
	556
	557
	558
	559
	560
	561
	562
	563
	564
	565
	566
	567
	568
	569
	570
	571
	572
	573
	574
	575
	576
	577
	578
	579
	580
	581
	582
	583
	584
	585
	586
	587
	588
	589
	590
	591
	592
	593
	594
	595
	596
	597
	598
	599
	600
	601
	602
	603
	604
	605
	606
	607
	608
	609
	610
	611
	612
	613
	614
	615
	616
	617
	618
	619
	620
	621
	622
	623
	624
	625
	626
	627
	628
	629
	630
	631
	632
	633
	634
	635
	636
	637
	638
	639
	640
	641
	642
	643
	644
	645
	646
	647
	648
	649
	650
	651
	652
	653
	654
	655
	656
	657
	658
	659
	660
	661
	662
	663
	664
	665
	666
	667
	668
	669
	670
	671
	672
	673
	674
	675
	676
	677
	678
	679
	680
	681
	682
	683

## Sheet: p-values
	p-values (EXCEL)
	Modulus			Transversal direction				Longitudinal direction						leg	prosoma
				Basic section		Tip section		Basic section		Cross section		Tip section
				Outer	Inner	Outer	Inner	Outer	Inner	Outer	Inner	Outer	Inner
	Transversal direction	Basic section	Outer	-	0.00303703	5.89953e-76	5.16596e-78	0.652999	0.583873	0.000612917	0.000199261	6.84393e-41	1.4748e-62	5.26317e-81	0.237272
			Inner		-	3.94866e-75	2.84589e-74	0.0284199	8.82263e-05	0.3285	0.724014	2.2388e-35	3.20834e-54	2.21086e-85	0.00476013
		Tip section	Outer			-	7.04728e-16	6.91931e-48	2.32971e-110	4.74198e-55	4.61146e-88	1.93007e-16	5.79983e-44	0.0328994	1.55839e-45
			Inner				-	3.26097e-45	2.64563e-102	3.14795e-48	1.81146e-78	0.00708888	2.53759e-21	4.53437e-06	6.05885e-45
	Longitudinal direction	Basic section	Outer					-	0.608611	3.67214e-10	1.34432e-10	1.5657e-27	1.07468e-31	1.23656e-33	0.292657
			Inner						-	7.61084e-21	3.41907e-22	7.47953e-70	3.46639e-79	2.7286e-84	0.0288128
		Cross section	Outer							-	0.0509007	1.54231e-29	6.46484e-29	2.86996e-37	1.35207e-08
			Inner								-	5.86908e-51	8.62246e-53	4.7241e-64	1.5405e-10
		Tip section	Outer									-	1.34404e-05	3.0176e-06	3.64525e-26
			Inner										-	3.58597e-35	4.50152e-33
	leg													-	1.07645e-34
	prosoma														-
	TBO	TBI											TBO	TTO										TBO	TTI										TBO	LBO										TBO	LBI
	1.9	2.31		Analisi varianza: ad un fattore									1.9	8.32		Analisi varianza: ad un fattore								1.9	6.25591		Analisi varianza: ad un fattore								1.9	3.74937		Analisi varianza: ad un fattore								1.9	3.23646		Analisi varianza: ad un fattore
	1.99	2.56											1.99	8.06										1.99	5.91711										1.99	3.48107										1.99	3.22362
	1.99	2.59		RIEPILOGO									1.99	8.29		RIEPILOGO								1.99	8.16203		RIEPILOGO								1.99	3.79412		RIEPILOGO								1.99	3.33693		RIEPILOGO
	2.23	2.4		Gruppi	Conteggio	Somma	Media	Varianza					2.23	6.23		Gruppi	Conteggio	Somma	Media	Varianza				2.23	6.82892		Gruppi	Conteggio	Somma	Media	Varianza				2.23	3.67089		Gruppi	Conteggio	Somma	Media	Varianza				2.23	3.45396		Gruppi
	2.66	2.5		Colonna 1	122	447.768	3.67023	0.636462					2.66	8.35		Colonna 1	122	447.768	3.67023	0.636462				2.66	6.54528		Colonna 1	122	447.768	3.67023	0.636462				2.66	3.40992		Colonna 1	122	447.768	3.67023	0.636462				2.66	3.50409		Colonna 1
	2.83	2.07		Colonna 2	165	655.43	3.97231	0.774834					2.83	7.73		Colonna 2	56	424.73	7.58446	0.399702				2.83	6.39988		Colonna 2	108	709.287	6.56747	0.51241				2.83	3.79984		Colonna 2	28	100.835	3.60124	0.0753096				2.83	3.24943		Colonna 2
	2.5	2.14											2.5	8.29										2.5	6.13078										2.5	3.74363										2.5	3.34077
	2.85	2.29											2.85	8.02										2.85	6.26188										2.85	3.86876										2.85	3.86246
	2.49	2.35		ANALISI VARIANZA									2.49	7.08		ANALISI VARIANZA								2.49	6.45546		ANALISI VARIANZA								2.49	3.90676		ANALISI VARIANZA								2.49	3.72443		ANALISI VARIANZA
	2.49	2.07		Origine della variazione	SQ	gdl	MQ	F	Valore di significatività	F crit			2.49	8.06		Origine della variazione	SQ	gdl	MQ	F	Valore di significatività	F crit		2.49	6.14468		Origine della variazione	SQ	gdl	MQ	F	Valore di significatività	F crit		2.49	3.87276		Origine della variazione	SQ	gdl	MQ	F	Valore di significatività	F crit		2.49	3.89713		Origine della variazione
	2.19	2.05		Tra gruppi	6.4002	1	6.4002	8.93776	0.00303703	3.87429			2.19	6.16		Tra gruppi	588.06	1	588.06	1045.49	5.89953e-76	3.89484		2.19	5.99307		Tra gruppi	480.866	1	480.866	831.596	5.16596e-78	3.88257		2.19	3.79359		Tra gruppi	0.108401	1	0.108401	0.202964	0.652999	3.90506		2.19	4.10144		Tra gruppi
	1.96	2.15		In gruppi	204.085	285	0.716086						1.96	8.33		In gruppi	98.9954	176	0.562474					1.96	6.63291		In gruppi	131.84	228	0.578244					1.96	3.85536		In gruppi	79.0452	148	0.534089					1.96	4.10144		In gruppi
	2.26	2.41											2.26	7.68										2.26	6.41704										2.26	3.90231										2.26	3.66736
	2.46	2.13		Totale	210.485	286							2.46	7.41		Totale	687.055	177						2.46	6.05476		Totale	612.706	229						2.46	3.8489		Totale	79.1536	149						2.46	3.37894		Totale
	2.63	2.21											2.63	6.81										2.63	6.15972										2.63	3.86853										2.63	3.85127
	2.5	2.25											2.5	7.54										2.5	5.99123										2.5	3.79446										2.5	3.8539
	3.09	2.38											3.09	7.01										3.09	5.87286										3.09	3.62647										3.09	4.04251
	2.82	2.51											2.82	6.99										2.82	6.12983										2.82	3.67391										2.82	3.43144
	2.4	2.57											2.4	6.54										2.4	5.96999										2.4	3.23646										2.4	3.57363
	2.3	2.51											2.3	8.3										2.3	5.91929										2.3	3.22362										2.3	3.68696
	3.08678	2.11											3.08678	7.42										3.08678	5.91263										3.08678	3.33693										3.08678	3.7466
	3.59119	2.33											3.59119	7.74										3.59119	5.95881										3.59119	3.45396										3.59119	3.79661
	3.6015	2.28											3.6015	7.05										3.6015	6.01239										3.6015	3.50409										3.6015	3.93145
	3.49812	2.19											3.49812	6.68										3.49812	6.00785										3.49812	3.00342										3.49812	3.90536
	3.9283	2.67											3.9283	8.34										3.9283	5.89041										3.9283	3.02222										3.9283	3.4772
	3.26267	2.91											3.26267	7.39										3.26267	5.90551										3.26267	3.18337										3.26267	3.38086
	3.60409	2.71											3.60409	7.39										3.60409	5.93329										3.60409	3.54258										3.60409	3.65111
	3.77895	2.5											3.77895	6.29										3.77895	5.90658										3.77895	3.66736										3.77895	3.68556
	3.41604	2.76											3.41604	7.91										3.41604	6.15071										3.41604											3.41604	3.62595
	3.52286	2.46											3.52286	7.77										3.52286	5.97653										3.52286											3.52286	3.8385
	3.52342	3.02											3.52342	7										3.52342	6.11849										3.52342											3.52342	3.98228
	3.1947	2.8											3.1947	6.29										3.1947	6.0251										3.1947											3.1947	3.41742
	2.65917	2.68											2.65917	8.06										2.65917	6.35213										2.65917											2.65917	3.52837
	2.52983	2.36											2.52983	7.3										2.52983	6.07297										2.52983											2.52983	3.62494
	2.60231	2.45											2.60231	8.43										2.60231	6.0101										2.60231											2.60231	3.54441
	2.58728	2.28											2.58728	7.57										2.58728	5.90833										2.58728											2.58728	3.69679
	4.33516	4.3695											4.33516	6.95										4.33516	6.05957										4.33516											4.33516	3.81555
	2.73191	4.47271											2.73191	7.62										2.73191	5.92969										2.73191											2.73191	3.94087
	4.59358	4.74475											4.59358	8.17										4.59358	5.9863										4.59358											4.59358	3.86731
	4.19385	4.31328											4.19385	6.79										4.19385	5.97432										4.19385											4.19385	3.46203
	4.24194	4.63138											4.24194	8.28										4.24194	5.97665										4.24194											4.24194	3.60844
	4.07905	3.90273											4.07905	7.45										4.07905	6.1356										4.07905											4.07905	3.56532
	4.3718	4.23362											4.3718	7.72										4.3718	6.02597										4.3718											4.3718	3.69837
	3.80488	4.85598											3.80488	8.2										3.80488	6.22404										3.80488											3.80488	3.79051
	3.91168	4.55799											3.91168	7.87										3.91168	6.27097										3.91168											3.91168	3.91656
	4.35785	4.47442											4.35785	7.78										4.35785	5.94895										4.35785											4.35785	3.4422
	4.39174	4.33791											4.39174	7.91										4.39174	5.98691										4.39174											4.39174	3.5167
	3.596	4.22146											3.596	7.67										3.596	6.03328										3.596											3.596	3.66134
	4.53432	3.39138											4.53432	8.04										4.53432	6.04084										4.53432											4.53432	3.8452
	4.53731	4.56926											4.53731	7.35										4.53731	5.97592										4.53731											4.53731	3.74656
	4.03114	4.41458											4.03114	7.69										4.03114	6.2878										4.03114											4.03114	3.36531
	4.11927	4.2466											4.11927	6.95										4.11927	6.17251										4.11927											4.11927	3.52629
	4.12112	3.87735											4.12112	8.44										4.12112	5.9771										4.12112											4.12112	3.30702
	3.31534	4.03084											3.31534	7.47										3.31534	5.95257										3.31534											3.31534	3.69736
	4.2142	4.51639											4.2142	8.11										4.2142	6.05354										4.2142											4.2142	3.36488
	4.54884	4.48406											4.54884	8.44										4.54884	5.99336										4.54884											4.54884	3.47451
	4.44119	3.9479											4.44119											4.44119	6.3044										4.44119											4.44119	3.59565
	3.60407	4.83125											3.60407											3.60407	5.98169										3.60407											3.60407	3.34085
	4.17462	4.51936											4.17462											4.17462	5.94551										4.17462											4.17462	3.51586
	3.46904	4.75775											3.46904											3.46904	5.94716										3.46904											3.46904	3.6649
	4.57903	4.70358											4.57903											4.57903	5.87226										4.57903											4.57903	3.62746
	4.19681	4.62294											4.19681											4.19681	6.01463										4.19681											4.19681	3.59074
	4.19619	4.64688											4.19619											4.19619	6.00671										4.19619											4.19619	3.49773
	4.49119	4.4814											4.49119											4.49119	5.99293										4.49119											4.49119	3.39478
	4.35192	3.89											4.35192											4.35192	5.9075										4.35192											4.35192	3.19633
	4.33949	4.66828											4.33949											4.33949	5.97125										4.33949											4.33949	3.71858
	4.44157	4.48076											4.44157											4.44157	5.90955										4.44157											4.44157	3.67668
	4.56142	4.58503											4.56142											4.56142	6.18258										4.56142											4.56142	3.59432
	4.60347	4.73541											4.60347											4.60347	7.73										4.60347											4.60347	3.89778
	4.29954	4.15876											4.29954											4.29954	7.08										4.29954											4.29954	3.76215
	4.31717	4.2259											4.31717											4.31717	6.16										4.31717											4.31717	3.23007
	4.04988	4.62816											4.04988											4.04988	7.41										4.04988											4.04988	3.75572
	4.6389	3.61702											4.6389											4.6389	6.81										4.6389											4.6389	3.31316
	3.17999	4.54178											3.17999											3.17999	7.54										3.17999											3.17999	3.64143
	4.6383	3.89562											4.6383											4.6383	7.01										4.6383											4.6383	3.6176
	4.14761	4.36612											4.14761											4.14761	7.68										4.14761											4.14761	3.57359
	4.29643	4.37287											4.29643											4.29643	6.99										4.29643											4.29643	3.30236
	4.60089	4.81004											4.60089											4.60089	6.54										4.60089											4.60089	3.78869
	4.45816	4.35714											4.45816											4.45816	7.42										4.45816											4.45816	3.74665
	4.17047	4.76735											4.17047											4.17047	7.74										4.17047											4.17047	3.58959
	4.40709	4.57957											4.40709											4.40709	7.05										4.40709											4.40709	3.59409
	4.63898	3.88867											4.63898											4.63898	6.68										4.63898											4.63898	3.58937
	4.41796	4.84609											4.41796											4.41796	7.39										4.41796											4.41796	3.34701
	3.80531	4.12831											3.80531											3.80531	7.39										3.80531											3.80531	3.35623
	4.23439	4.32051											4.23439											4.23439	6.29										4.23439											4.23439	3.73952
	4.63627	4.37798											4.63627											4.63627	7.91										4.63627											4.63627	3.73436
	4.46643	3.85407											4.46643											4.46643	7.77										4.46643											4.46643	3.54019
	4.30142	4.41701											4.30142											4.30142	7										4.30142											4.30142	3.55679
	3.90224	4.42906											3.90224											3.90224	6.29										3.90224											3.90224	3.45797
	4.46897	4.79092											4.46897											4.46897	7.3										4.46897											4.46897	3.36839
	4.42667	4.30791											4.42667											4.42667	7.57										4.42667											4.42667	3.72368
	4.19169	4.83587											4.19169											4.19169	6.95										4.19169											4.19169	3.64565
	3.17645	4.12998											3.17645											3.17645	7.62										3.17645											3.17645	3.71366
	3.9535	4.53182											3.9535											3.9535	7.26										3.9535											3.9535	3.48552
	3.67778	4.62835											3.67778											3.67778	7.84										3.67778											3.67778	3.48722
	4.48437	4.65235											4.48437											4.48437	7.34										4.48437											4.48437	3.78796
	3.37422	4.45334											3.37422											3.37422	7.45										3.37422											3.37422	3.64315
	4.11209	4.44529											4.11209											4.11209	7.72										4.11209											4.11209	3.64579
	3.45271	4.6646											3.45271											3.45271	8.2										3.45271											3.45271	3.27548
	4.53054	4.28561											4.53054											4.53054	7.87										4.53054											4.53054	3.94659
	3.73917	4.25112											3.73917											3.73917	7.78										3.73917											3.73917	3.58542
	3.88093	4.38411											3.88093											3.88093	7.91										3.88093											3.88093	3.64167
	4.35039	3.99898											4.35039											4.35039	7.67										4.35039											4.35039	3.75331
	4.42261	4.63961											4.42261											4.42261	8.04										4.42261											4.42261	3.73228
	4.04896	4.58154											4.04896											4.04896	7.35										4.04896											4.04896	3.79264
	4.28827	4.67227											4.28827											4.28827	7.69										4.28827											4.28827	3.87253
	4.52608	4.74761											4.52608											4.52608	6.95										4.52608											4.52608	4.42534
	3.99741	4.6467											3.99741											3.99741	7.47										3.99741											3.99741
	4.50749	4.71317											4.50749											4.50749											4.50749											4.50749
	3.25374	4.79497											3.25374											3.25374											3.25374											3.25374
	4.3435	4.82353											4.3435											4.3435											4.3435											4.3435
	4.49081	4.77554											4.49081											4.49081											4.49081											4.49081
	2.47186	4.59629											2.47186											2.47186											2.47186											2.47186
	2.9437	4.52197											2.9437											2.9437											2.9437											2.9437
	2.97133	4.61754											2.97133											2.97133											2.97133											2.97133
	2.47687	4.58267											2.47687											2.47687											2.47687											2.47687
	3.12919	3.70925											3.12919											3.12919											3.12919											3.12919
	2.35956	3.87261											2.35956											2.35956											2.35956											2.35956
	4.03919	4.44043											4.03919											4.03919											4.03919											4.03919
	3.46765	4.36163											3.46765											3.46765											3.46765											3.46765
	2.95411	3.77454											2.95411											2.95411											2.95411											2.95411
	3.2407	4.58035											3.2407											3.2407											3.2407											3.2407
		4.14674
		4.83868
		4.59798
		4.27952
		4.12781
		4.23494
		4.75657
		4.54024
		4.47601
		4.37533
		4.571
		3.70612
		4.21566
		4.83602
		4.65412
		3.96543
		4.68955
		3.89053
		4.57314
		4.25957
		4.09193
		4.22373
		4.27208
		4.70982
		4.28277
		3.97903
		4.69604
		4.6977
		3.77102
		4.66849
		3.70952
		4.8409
		4.42221
		4.74421
		3.71548
		4.64339
		4.39567
		4.66506
		4.40854
		4.5599
		4.09164
		4.5046
		4.73057
	TBI	TTO										TBI	TTI										TBI	LBO										TBI	LBI										TBI	LCO
	2.31	8.32		Analisi varianza: ad un fattore								2.31	6.25591		Analisi varianza: ad un fattore								2.31	3.74937		Analisi varianza: ad un fattore								2.31	3.23646		Analisi varianza: ad un fattore								2.31	4.5895		Analisi varianza: ad un fattore
	2.56	8.06										2.56	5.91711										2.56	3.48107										2.56	3.22362										2.56	4.43026
	2.59	8.29		RIEPILOGO								2.59	8.16203		RIEPILOGO								2.59	3.79412		RIEPILOGO								2.59	3.33693		RIEPILOGO								2.59	4.54782		RIEPILOGO
	2.4	6.23		Gruppi	Conteggio	Somma	Media	Varianza				2.4	6.82892		Gruppi	Conteggio	Somma	Media	Varianza				2.4	3.67089		Gruppi	Conteggio	Somma	Media	Varianza				2.4	3.45396		Gruppi	Conteggio	Somma	Media	Varianza				2.4	3.934		Gruppi	Conteggio
	2.5	8.35		Colonna 1	165	655.43	3.97231	0.774834				2.5	6.54528		Colonna 1	165	655.43	3.97231	0.774834				2.5	3.40992		Colonna 1	165	655.43	3.97231	0.774834				2.5	3.50409		Colonna 1	165	655.43	3.97231	0.774834				2.5	4.46966		Colonna 1	165
	2.07	7.73		Colonna 2	56	424.73	7.58446	0.399702				2.07	6.39988		Colonna 2	108	709.287	6.56747	0.51241				2.07	3.79984		Colonna 2	28	100.835	3.60124	0.0753096				2.07	3.24943		Colonna 2	107	388.038	3.62653	0.0484149				2.07	3.89262		Colonna 2	43
	2.14	8.29										2.14	6.13078										2.14	3.74363										2.14	3.34077										2.14	4.63854
	2.29	8.02										2.29	6.26188										2.29	3.86876										2.29	3.86246										2.29	4.16636
	2.35	7.08		ANALISI VARIANZA								2.35	6.45546		ANALISI VARIANZA								2.35	3.90676		ANALISI VARIANZA								2.35	3.72443		ANALISI VARIANZA								2.35	4.39941		ANALISI VARIANZA
	2.07	8.06		Origine della variazione	SQ	gdl	MQ	F	Valore di significatività	F crit		2.07	6.14468		Origine della variazione	SQ	gdl	MQ	F	Valore di significatività	F crit		2.07	3.87276		Origine della variazione	SQ	gdl	MQ	F	Valore di significatività	F crit		2.07	3.89713		Origine della variazione	SQ	gdl	MQ	F	Valore di significatività	F crit		2.07	3.87139		Origine della variazione	SQ
	2.05	6.16		Tra gruppi	545.523	1	545.523	801.506	3.94866e-75	3.88427		2.05	5.99307		Tra gruppi	439.616	1	439.616	654.952	2.84589e-74	3.876		2.05	3.79359		Tra gruppi	3.29604	1	3.29604	4.87618	0.0284199	3.89061		2.05	4.10144		Tra gruppi	7.76062	1	7.76062	15.8494	8.82263e-05	3.87613		2.05	4.51091		Tra gruppi	0.608294
	2.15	8.33		In gruppi	149.056	219	0.680622					2.15	6.63291		In gruppi	181.901	271	0.67122					2.15	3.85536		In gruppi	129.106	191	0.675948					2.15	4.10144		In gruppi	132.205	270	0.489647					2.15	4.42407		In gruppi	130.618
	2.41	7.68										2.41	6.41704										2.41	3.90231										2.41	3.66736										2.41	4.16033
	2.13	7.41		Totale	694.58	220						2.13	6.05476		Totale	621.517	272						2.13	3.8489		Totale	132.402	192						2.13	3.37894		Totale	139.965	271						2.13	4.49322		Totale	131.227
	2.21	6.81										2.21	6.15972										2.21	3.86853										2.21	3.85127										2.21	3.66021
	2.25	7.54										2.25	5.99123										2.25	3.79446										2.25	3.8539										2.25	3.70038
	2.38	7.01										2.38	5.87286										2.38	3.62647										2.38	4.04251										2.38	3.6654
	2.51	6.99										2.51	6.12983										2.51	3.67391										2.51	3.43144										2.51	3.64815
	2.57	6.54										2.57	5.96999										2.57	3.23646										2.57	3.57363										2.57	3.70495
	2.51	8.3										2.51	5.91929										2.51	3.22362										2.51	3.68696										2.51	3.75187
	2.11	7.42										2.11	5.91263										2.11	3.33693										2.11	3.7466										2.11	3.63456
	2.33	7.74										2.33	5.95881										2.33	3.45396										2.33	3.79661										2.33	3.84235
	2.28	7.05										2.28	6.01239										2.28	3.50409										2.28	3.93145										2.28	3.91882
	2.19	6.68										2.19	6.00785										2.19	3.00342										2.19	3.90536										2.19	4.02193
	2.67	8.34										2.67	5.89041										2.67	3.02222										2.67	3.4772										2.67	3.9486
	2.91	7.39										2.91	5.90551										2.91	3.18337										2.91	3.38086										2.91	4.10579
	2.71	7.39										2.71	5.93329										2.71	3.54258										2.71	3.65111										2.71	3.8357
	2.5	6.29										2.5	5.90658										2.5	3.66736										2.5	3.68556										2.5	4.18719
	2.76	7.91										2.76	6.15071										2.76											2.76	3.62595										2.76	3.99937
	2.46	7.77										2.46	5.97653										2.46											2.46	3.8385										2.46	4.03347
	3.02	7										3.02	6.11849										3.02											3.02	3.98228										3.02	4.00881
	2.8	6.29										2.8	6.0251										2.8											2.8	3.41742										2.8	4.35474
	2.68	8.06										2.68	6.35213										2.68											2.68	3.52837										2.68	4.05759
	2.36	7.3										2.36	6.07297										2.36											2.36	3.62494										2.36	4.04402
	2.45	8.43										2.45	6.0101										2.45											2.45	3.54441										2.45	4.04359
	2.28	7.57										2.28	5.90833										2.28											2.28	3.69679										2.28	4.10526
	4.3695	6.95										4.3695	6.05957										4.3695											4.3695	3.81555										4.3695	4.23058
	4.47271	7.62										4.47271	5.92969										4.47271											4.47271	3.94087										4.47271	4.11509
	4.74475	8.17										4.74475	5.9863										4.74475											4.74475	3.86731										4.74475	4.2549
	4.31328	6.79										4.31328	5.97432										4.31328											4.31328	3.46203										4.31328	3.98
	4.63138	8.28										4.63138	5.97665										4.63138											4.63138	3.60844										4.63138	4.28
	3.90273	7.45										3.90273	6.1356										3.90273											3.90273	3.56532										3.90273	4.61
	4.23362	7.72										4.23362	6.02597										4.23362											4.23362	3.69837										4.23362	4.28
	4.85598	8.2										4.85598	6.22404										4.85598											4.85598	3.79051										4.85598
	4.55799	7.87										4.55799	6.27097										4.55799											4.55799	3.91656										4.55799
	4.47442	7.78										4.47442	5.94895										4.47442											4.47442	3.4422										4.47442
	4.33791	7.91										4.33791	5.98691										4.33791											4.33791	3.5167										4.33791
	4.22146	7.67										4.22146	6.03328										4.22146											4.22146	3.66134										4.22146
	3.39138	8.04										3.39138	6.04084										3.39138											3.39138	3.8452										3.39138
	4.56926	7.35										4.56926	5.97592										4.56926											4.56926	3.74656										4.56926
	4.41458	7.69										4.41458	6.2878										4.41458											4.41458	3.36531										4.41458
	4.2466	6.95										4.2466	6.17251										4.2466											4.2466	3.52629										4.2466
	3.87735	8.44										3.87735	5.9771										3.87735											3.87735	3.30702										3.87735
	4.03084	7.47										4.03084	5.95257										4.03084											4.03084	3.69736										4.03084
	4.51639	8.11										4.51639	6.05354										4.51639											4.51639	3.36488										4.51639
	4.48406	8.44										4.48406	5.99336										4.48406											4.48406	3.47451										4.48406
	3.9479											3.9479	6.3044										3.9479											3.9479	3.59565										3.9479
	4.83125											4.83125	5.98169										4.83125											4.83125	3.34085										4.83125
	4.51936											4.51936	5.94551										4.51936											4.51936	3.51586										4.51936
	4.75775											4.75775	5.94716										4.75775											4.75775	3.6649										4.75775
	4.70358											4.70358	5.87226										4.70358											4.70358	3.62746										4.70358
	4.62294											4.62294	6.01463										4.62294											4.62294	3.59074										4.62294
	4.64688											4.64688	6.00671										4.64688											4.64688	3.49773										4.64688
	4.4814											4.4814	5.99293										4.4814											4.4814	3.39478										4.4814
	3.89											3.89	5.9075										3.89											3.89	3.19633										3.89
	4.66828											4.66828	5.97125										4.66828											4.66828	3.71858										4.66828
	4.48076											4.48076	5.90955										4.48076											4.48076	3.67668										4.48076
	4.58503											4.58503	6.18258										4.58503											4.58503	3.59432										4.58503
	4.73541											4.73541	7.73										4.73541											4.73541	3.89778										4.73541
	4.15876											4.15876	7.08										4.15876											4.15876	3.76215										4.15876
	4.2259											4.2259	6.16										4.2259											4.2259	3.23007										4.2259
	4.62816											4.62816	7.41										4.62816											4.62816	3.75572										4.62816
	3.61702											3.61702	6.81										3.61702											3.61702	3.31316										3.61702
	4.54178											4.54178	7.54										4.54178											4.54178	3.64143										4.54178
	3.89562											3.89562	7.01										3.89562											3.89562	3.6176										3.89562
	4.36612											4.36612	7.68										4.36612											4.36612	3.57359										4.36612
	4.37287											4.37287	6.99										4.37287											4.37287	3.30236										4.37287
	4.81004											4.81004	6.54										4.81004											4.81004	3.78869										4.81004
	4.35714											4.35714	7.42										4.35714											4.35714	3.74665										4.35714
	4.76735											4.76735	7.74										4.76735											4.76735	3.58959										4.76735
	4.57957											4.57957	7.05										4.57957											4.57957	3.59409										4.57957
	3.88867											3.88867	6.68										3.88867											3.88867	3.58937										3.88867
	4.84609											4.84609	7.39										4.84609											4.84609	3.34701										4.84609
	4.12831											4.12831	7.39										4.12831											4.12831	3.35623										4.12831
	4.32051											4.32051	6.29										4.32051											4.32051	3.73952										4.32051
	4.37798											4.37798	7.91										4.37798											4.37798	3.73436										4.37798
	3.85407											3.85407	7.77										3.85407											3.85407	3.54019										3.85407
	4.41701											4.41701	7										4.41701											4.41701	3.55679										4.41701
	4.42906											4.42906	6.29										4.42906											4.42906	3.45797										4.42906
	4.79092											4.79092	7.3										4.79092											4.79092	3.36839										4.79092
	4.30791											4.30791	7.57										4.30791											4.30791	3.72368										4.30791
	4.83587											4.83587	6.95										4.83587											4.83587	3.64565										4.83587
	4.12998											4.12998	7.62										4.12998											4.12998	3.71366										4.12998
	4.53182											4.53182	7.26										4.53182											4.53182	3.48552										4.53182
	4.62835											4.62835	7.84										4.62835											4.62835	3.48722										4.62835
	4.65235											4.65235	7.34										4.65235											4.65235	3.78796										4.65235
	4.45334											4.45334	7.45										4.45334											4.45334	3.64315										4.45334
	4.44529											4.44529	7.72										4.44529											4.44529	3.64579										4.44529
	4.6646											4.6646	8.2										4.6646											4.6646	3.27548										4.6646
	4.28561											4.28561	7.87										4.28561											4.28561	3.94659										4.28561
	4.25112											4.25112	7.78										4.25112											4.25112	3.58542										4.25112
	4.38411											4.38411	7.91										4.38411											4.38411	3.64167										4.38411
	3.99898											3.99898	7.67										3.99898											3.99898	3.75331										3.99898
	4.63961											4.63961	8.04										4.63961											4.63961	3.73228										4.63961
	4.58154											4.58154	7.35										4.58154											4.58154	3.79264										4.58154
	4.67227											4.67227	7.69										4.67227											4.67227	3.87253										4.67227
	4.74761											4.74761	6.95										4.74761											4.74761	4.42534										4.74761
	4.6467											4.6467	7.47										4.6467											4.6467											4.6467
	4.71317											4.71317											4.71317											4.71317											4.71317
	4.79497											4.79497											4.79497											4.79497											4.79497
	4.82353											4.82353											4.82353											4.82353											4.82353
	4.77554											4.77554											4.77554											4.77554											4.77554
	4.59629											4.59629											4.59629											4.59629											4.59629
	4.52197											4.52197											4.52197											4.52197											4.52197
	4.61754											4.61754											4.61754											4.61754											4.61754
	4.58267											4.58267											4.58267											4.58267											4.58267
	3.70925											3.70925											3.70925											3.70925											3.70925
	3.87261											3.87261											3.87261											3.87261											3.87261
	4.44043											4.44043											4.44043											4.44043											4.44043
	4.36163											4.36163											4.36163											4.36163											4.36163
	3.77454											3.77454											3.77454											3.77454											3.77454
	4.58035											4.58035											4.58035											4.58035											4.58035
	4.14674											4.14674											4.14674											4.14674											4.14674
	4.83868											4.83868											4.83868											4.83868											4.83868
	4.59798											4.59798											4.59798											4.59798											4.59798
	4.27952											4.27952											4.27952											4.27952											4.27952
	4.12781											4.12781											4.12781											4.12781											4.12781
	4.23494											4.23494											4.23494											4.23494											4.23494
	4.75657											4.75657											4.75657											4.75657											4.75657
	4.54024											4.54024											4.54024											4.54024											4.54024
	4.47601											4.47601											4.47601											4.47601											4.47601
	4.37533											4.37533											4.37533											4.37533											4.37533
	4.571											4.571											4.571											4.571											4.571
	3.70612											3.70612											3.70612											3.70612											3.70612
	4.21566											4.21566											4.21566											4.21566											4.21566
	4.83602											4.83602											4.83602											4.83602											4.83602
	4.65412											4.65412											4.65412											4.65412											4.65412
	3.96543											3.96543											3.96543											3.96543											3.96543
	4.68955											4.68955											4.68955											4.68955											4.68955
	3.89053											3.89053											3.89053											3.89053											3.89053
	4.57314											4.57314											4.57314											4.57314											4.57314
	4.25957											4.25957											4.25957											4.25957											4.25957
	4.09193											4.09193											4.09193											4.09193											4.09193
	4.22373											4.22373											4.22373											4.22373											4.22373
	4.27208											4.27208											4.27208											4.27208											4.27208
	4.70982											4.70982											4.70982											4.70982											4.70982
	4.28277											4.28277											4.28277											4.28277											4.28277
	3.97903											3.97903											3.97903											3.97903											3.97903
	4.69604											4.69604											4.69604											4.69604											4.69604
	4.6977											4.6977											4.6977											4.6977											4.6977
	3.77102											3.77102											3.77102											3.77102											3.77102
	4.66849											4.66849											4.66849											4.66849											4.66849
	3.70952											3.70952											3.70952											3.70952											3.70952
	4.8409											4.8409											4.8409											4.8409											4.8409
	4.42221											4.42221											4.42221											4.42221											4.42221
	4.74421											4.74421											4.74421											4.74421											4.74421
	3.71548											3.71548											3.71548											3.71548											3.71548
	4.64339											4.64339											4.64339											4.64339											4.64339
	4.39567											4.39567											4.39567											4.39567											4.39567
	4.66506											4.66506											4.66506											4.66506											4.66506
	4.40854											4.40854											4.40854											4.40854											4.40854
	4.5599											4.5599											4.5599											4.5599											4.5599
	4.09164											4.09164											4.09164											4.09164											4.09164
	4.5046											4.5046											4.5046											4.5046											4.5046
	4.73057											4.73057											4.73057											4.73057											4.73057
	TTO	TTI										TTO	LBO										TTO	LBI										TTO	LCO										TTO	LCI
	8.32	6.25591		Analisi varianza: ad un fattore								8.32	3.74937		Analisi varianza: ad un fattore								8.32	3.23646		Analisi varianza: ad un fattore								8.32	4.5895		Analisi varianza: ad un fattore								8.32	4.38094		Analisi varianza: ad un fattore
	8.06	5.91711										8.06	3.48107										8.06	3.22362										8.06	4.43026										8.06	4.30114
	8.29	8.16203		RIEPILOGO								8.29	3.79412		RIEPILOGO								8.29	3.33693		RIEPILOGO								8.29	4.54782		RIEPILOGO								8.29	4.24122		RIEPILOGO
	6.23	6.82892		Gruppi	Conteggio	Somma	Media	Varianza				6.23	3.67089		Gruppi	Conteggio	Somma	Media	Varianza				6.23	3.45396		Gruppi	Conteggio	Somma	Media	Varianza				6.23	3.934		Gruppi	Conteggio	Somma	Media	Varianza				6.23	4.22522		Gruppi	Conteggio
	8.35	6.54528		Colonna 1	56	424.73	7.58446	0.399702				8.35	3.40992		Colonna 1	56	424.73	7.58446	0.399702				8.35	3.50409		Colonna 1	56	424.73	7.58446	0.399702				8.35	4.46966		Colonna 1	56	424.73	7.58446	0.399702				8.35	4.03906		Colonna 1	56
	7.73	6.39988		Colonna 2	108	709.287	6.56747	0.51241				7.73	3.79984		Colonna 2	28	100.835	3.60124	0.0753096				7.73	3.24943		Colonna 2	107	388.038	3.62653	0.0484149				7.73	3.89262		Colonna 2	43	176.551	4.10585	0.084421				7.73	4.10579		Colonna 2	87
	8.29	6.13078										8.29	3.74363										8.29	3.34077										8.29	4.63854										8.29	4.27925
	8.02	6.26188										8.02	3.86876										8.02	3.86246										8.02	4.16636										8.02	4.17447
	7.08	6.45546		ANALISI VARIANZA								7.08	3.90676		ANALISI VARIANZA								7.08	3.72443		ANALISI VARIANZA								7.08	4.39941		ANALISI VARIANZA								7.08	4.18085		ANALISI VARIANZA
	8.06	6.14468		Origine della variazione	SQ	gdl	MQ	F	Valore di significatività	F crit		8.06	3.87276		Origine della variazione	SQ	gdl	MQ	F	Valore di significatività	F crit		8.06	3.89713		Origine della variazione	SQ	gdl	MQ	F	Valore di significatività	F crit		8.06	3.87139		Origine della variazione	SQ	gdl	MQ	F	Valore di significatività	F crit		8.06	4.21004		Origine della variazione	SQ
	6.16	5.99307		Tra gruppi	38.1423	1	38.1423	80.4444	7.04728e-16	3.8995		6.16	3.79359		Tra gruppi	296.167	1	296.167	1011.19	6.91931e-48	3.95739		6.16	4.10144		Tra gruppi	575.867	1	575.867	3419.24	2.32971e-110	3.89987		6.16	4.51091		Tra gruppi	294.33	1	294.33	1118.33	4.74198e-55	3.93913		6.16	4.14935		Tra gruppi	436.169
	8.33	6.63291		In gruppi	76.8114	162	0.474145					8.33	3.85536		In gruppi	24.0169	82	0.29289					8.33	4.10144		In gruppi	27.1156	161	0.16842					8.33	4.42407		In gruppi	25.5293	97	0.263188					8.33	3.87571		In gruppi	27.8061
	7.68	6.41704										7.68	3.90231										7.68	3.66736										7.68	4.16033										7.68	4.24739
	7.41	6.05476		Totale	114.954	163						7.41	3.8489		Totale	320.184	83						7.41	3.37894		Totale	602.982	162						7.41	4.49322		Totale	319.859	98						7.41	4.22425		Totale	463.975
	6.81	6.15972										6.81	3.86853										6.81	3.85127										6.81	3.66021										6.81	4.25935
	7.54	5.99123										7.54	3.79446										7.54	3.8539										7.54	3.70038										7.54	4.18611
	7.01	5.87286										7.01	3.62647										7.01	4.04251										7.01	3.6654										7.01	4.0283
	6.99	6.12983										6.99	3.67391										6.99	3.43144										6.99	3.64815										6.99	4.40448
	6.54	5.96999										6.54	3.23646										6.54	3.57363										6.54	3.70495										6.54	4.16215
	8.3	5.91929										8.3	3.22362										8.3	3.68696										8.3	3.75187										8.3	4.1935
	7.42	5.91263										7.42	3.33693										7.42	3.7466										7.42	3.63456										7.42	4.29224
	7.74	5.95881										7.74	3.45396										7.74	3.79661										7.74	3.84235										7.74	3.93714
	7.05	6.01239										7.05	3.50409										7.05	3.93145										7.05	3.91882										7.05	4.18719
	6.68	6.00785										6.68	3.00342										6.68	3.90536										6.68	4.02193										6.68	4.33869
	8.34	5.89041										8.34	3.02222										8.34	3.4772										8.34	3.9486										8.34	4.22007
	7.39	5.90551										7.39	3.18337										7.39	3.38086										7.39	4.10579										7.39	4.13026
	7.39	5.93329										7.39	3.54258										7.39	3.65111										7.39	3.8357										7.39	4.30444
	6.29	5.90658										6.29	3.66736										6.29	3.68556										6.29	4.18719										6.29	4.34319
	7.91	6.15071										7.91											7.91	3.62595										7.91	3.99937										7.91	4.29287
	7.77	5.97653										7.77											7.77	3.8385										7.77	4.03347										7.77	4.21218
	7	6.11849										7											7	3.98228										7	4.00881										7	4.35803
	6.29	6.0251										6.29											6.29	3.41742										6.29	4.35474										6.29	4.22534
	8.06	6.35213										8.06											8.06	3.52837										8.06	4.05759										8.06	4.30018
	7.3	6.07297										7.3											7.3	3.62494										7.3	4.04402										7.3	4.35474
	8.43	6.0101										8.43											8.43	3.54441										8.43	4.04359										8.43	4.26443
	7.57	5.90833										7.57											7.57	3.69679										7.57	4.10526										7.57	4.33881
	6.95	6.05957										6.95											6.95	3.81555										6.95	4.23058										6.95	4.39935
	7.62	5.92969										7.62											7.62	3.94087										7.62	4.11509										7.62	4.23058
	8.17	5.9863										8.17											8.17	3.86731										8.17	4.2549										8.17	4.36275
	6.79	5.97432										6.79											6.79	3.46203										6.79	3.98										6.79	4.20197
	8.28	5.97665										8.28											8.28	3.60844										8.28	4.28										8.28	4.2549
	7.45	6.1356										7.45											7.45	3.56532										7.45	4.61										7.45	4.28
	7.72	6.02597										7.72											7.72	3.69837										7.72	4.28										7.72	3.75507
	8.2	6.22404										8.2											8.2	3.79051										8.2											8.2	3.74925
	7.87	6.27097										7.87											7.87	3.91656										7.87											7.87	3.76397
	7.78	5.94895										7.78											7.78	3.4422										7.78											7.78	3.71582
	7.91	5.98691										7.91											7.91	3.5167										7.91											7.91	3.62127
	7.67	6.03328										7.67											7.67	3.66134										7.67											7.67	3.64406
	8.04	6.04084										8.04											8.04	3.8452										8.04											8.04	3.66113
	7.35	5.97592										7.35											7.35	3.74656										7.35											7.35	3.81771
	7.69	6.2878										7.69											7.69	3.36531										7.69											7.69	3.64739
	6.95	6.17251										6.95											6.95	3.52629										6.95											6.95	3.72418
	8.44	5.9771										8.44											8.44	3.30702										8.44											8.44	3.62137
	7.47	5.95257										7.47											7.47	3.69736										7.47											7.47	3.67482
	8.11	6.05354										8.11											8.11	3.36488										8.11											8.11	3.67956
	8.44	5.99336										8.44											8.44	3.47451										8.44											8.44	3.90513
		6.3044																						3.59565																						3.7199
		5.98169																						3.34085																						3.6335
		5.94551																						3.51586																						3.7567
		5.94716																						3.6649																						3.81353
		5.87226																						3.62746																						3.64744
		6.01463																						3.59074																						3.90637
		6.00671																						3.49773																						3.8169
		5.99293																						3.39478																						3.82005
		5.9075																						3.19633																						3.6553
		5.97125																						3.71858																						4.02193
		5.90955																						3.67668																						3.74502
		6.18258																						3.59432																						3.77719
		7.73																						3.89778																						3.81384
		7.08																						3.76215																						3.6351
		6.16																						3.23007																						3.89246
		7.41																						3.75572																						3.81001
		6.81																						3.31316																						3.69093
		7.54																						3.64143																						3.8071
		7.01																						3.6176																						3.87225
		7.68																						3.57359																						3.67926
		6.99																						3.30236																						3.68628
		6.54																						3.78869																						3.89247
		7.42																						3.74665																						3.89219
		7.74																						3.58959																						3.64406
		7.05																						3.59409																						3.88671
		6.68																						3.58937																						3.88082
		7.39																						3.34701																						3.9189
		7.39																						3.35623																						3.85628
		6.29																						3.73952																						3.94166
		7.91																						3.73436																						4.34468
		7.77																						3.54019																						4.42407
		7																						3.55679
		6.29																						3.45797
		7.3																						3.36839
		7.57																						3.72368
		6.95																						3.64565
		7.62																						3.71366
		7.26																						3.48552
		7.84																						3.48722
		7.34																						3.78796
		7.45																						3.64315
		7.72																						3.64579
		8.2																						3.27548
		7.87																						3.94659
		7.78																						3.58542
		7.91																						3.64167
		7.67																						3.75331
		8.04																						3.73228
		7.35																						3.79264
		7.69																						3.87253
		6.95																						4.42534
		7.47
	TTI	LBO										TTI	LBI										TTI	LCO										TTI	LCI										TTI	LTO
	6.25591	3.74937		Analisi varianza: ad un fattore								6.25591	3.23646		Analisi varianza: ad un fattore								6.25591	4.5895		Analisi varianza: ad un fattore								6.25591	4.38094		Analisi varianza: ad un fattore								6.25591	5.60421		Analisi varianza: ad un fattore
	5.91711	3.48107										5.91711	3.22362										5.91711	4.43026										5.91711	4.30114										5.91711	5.9193
	8.16203	3.79412		RIEPILOGO								8.16203	3.33693		RIEPILOGO								8.16203	4.54782		RIEPILOGO								8.16203	4.24122		RIEPILOGO								8.16203	4.86112		RIEPILOGO
	6.82892	3.67089		Gruppi	Conteggio	Somma	Media	Varianza				6.82892	3.45396		Gruppi	Conteggio	Somma	Media	Varianza				6.82892	3.934		Gruppi	Conteggio	Somma	Media	Varianza				6.82892	4.22522		Gruppi	Conteggio	Somma	Media	Varianza				6.82892	6.10569		Gruppi	Conteggio
	6.54528	3.40992		Colonna 1	108	709.287	6.56747	0.51241				6.54528	3.50409		Colonna 1	108	709.287	6.56747	0.51241				6.54528	4.46966		Colonna 1	108	709.287	6.56747	0.51241				6.54528	4.03906		Colonna 1	108	709.287	6.56747	0.51241				6.54528	6.35088		Colonna 1	108
	6.39988	3.79984		Colonna 2	28	100.835	3.60124	0.0753096				6.39988	3.24943		Colonna 2	107	388.038	3.62653	0.0484149				6.39988	3.89262		Colonna 2	43	176.551	4.10585	0.084421				6.39988	4.10579		Colonna 2	87	348.562	4.00645	0.0677039				6.39988	7.03048		Colonna 2	42
	6.13078	3.74363										6.13078	3.34077										6.13078	4.63854										6.13078	4.27925										6.13078	7.191
	6.26188	3.86876										6.26188	3.86246										6.26188	4.16636										6.26188	4.17447										6.26188	5.35467
	6.45546	3.90676		ANALISI VARIANZA								6.45546	3.72443		ANALISI VARIANZA								6.45546	4.39941		ANALISI VARIANZA								6.45546	4.18085		ANALISI VARIANZA								6.45546	4.76821		ANALISI VARIANZA
	6.14468	3.87276		Origine della variazione	SQ	gdl	MQ	F	Valore di significatività	F crit		6.14468	3.89713		Origine della variazione	SQ	gdl	MQ	F	Valore di significatività	F crit		6.14468	3.87139		Origine della variazione	SQ	gdl	MQ	F	Valore di significatività	F crit		6.14468	4.21004		Origine della variazione	SQ	gdl	MQ	F	Valore di significatività	F crit		6.14468	6.32314		Origine della variazione	SQ
	5.99307	3.79359		Tra gruppi	195.638	1	195.638	461.043	3.26097e-45	3.91179		5.99307	4.10144		Tra gruppi	464.881	1	464.881	1651.43	2.64563e-102	3.88549		5.99307	4.51091		Tra gruppi	186.362	1	186.362	475.694	3.14795e-48	3.90463		5.99307	4.14935		Tra gruppi	316.033	1	316.033	1005.67	1.81146e-78	3.89009		5.99307	6.97688		Tra gruppi	3.87216
	6.63291	3.85536		In gruppi	56.8612	134	0.424337					6.63291	4.10144		In gruppi	59.9598	213	0.281502					6.63291	4.42407		In gruppi	58.3735	149	0.391769					6.63291	3.87571		In gruppi	60.6504	193	0.314251					6.63291	5.1319		In gruppi	76.8565
	6.41704	3.90231										6.41704	3.66736										6.41704	4.16033										6.41704	4.24739										6.41704	6.73392
	6.05476	3.8489		Totale	252.499	135						6.05476	3.37894		Totale	524.841	214						6.05476	4.49322		Totale	244.736	150						6.05476	4.22425		Totale	376.683	194						6.05476	6.35179		Totale	80.7286
	6.15972	3.86853										6.15972	3.85127										6.15972	3.66021										6.15972	4.25935										6.15972	6.14472
	5.99123	3.79446										5.99123	3.8539										5.99123	3.70038										5.99123	4.18611										5.99123	5.6969
	5.87286	3.62647										5.87286	4.04251										5.87286	3.6654										5.87286	4.0283										5.87286	6.99723
	6.12983	3.67391										6.12983	3.43144										6.12983	3.64815										6.12983	4.40448										6.12983	5.60969
	5.96999	3.23646										5.96999	3.57363										5.96999	3.70495										5.96999	4.16215										5.96999	6.15754
	5.91929	3.22362										5.91929	3.68696										5.91929	3.75187										5.91929	4.1935										5.91929	5.13422
	5.91263	3.33693										5.91263	3.7466										5.91263	3.63456										5.91263	4.29224										5.91263	5.49268
	5.95881	3.45396										5.95881	3.79661										5.95881	3.84235										5.95881	3.93714										5.95881	6.10441
	6.01239	3.50409										6.01239	3.93145										6.01239	3.91882										6.01239	4.18719										6.01239	7.14716
	6.00785	3.00342										6.00785	3.90536										6.00785	4.02193										6.00785	4.33869										6.00785	6.77902
	5.89041	3.02222										5.89041	3.4772										5.89041	3.9486										5.89041	4.22007										5.89041	6.60743
	5.90551	3.18337										5.90551	3.38086										5.90551	4.10579										5.90551	4.13026										5.90551	6.41989
	5.93329	3.54258										5.93329	3.65111										5.93329	3.8357										5.93329	4.30444										5.93329	5.69241
	5.90658	3.66736										5.90658	3.68556										5.90658	4.18719										5.90658	4.34319										5.90658	5.64682
	6.15071											6.15071	3.62595										6.15071	3.99937										6.15071	4.29287										6.15071	5.33562
	5.97653											5.97653	3.8385										5.97653	4.03347										5.97653	4.21218										5.97653	6.97615
	6.11849											6.11849	3.98228										6.11849	4.00881										6.11849	4.35803										6.11849	5.93801
	6.0251											6.0251	3.41742										6.0251	4.35474										6.0251	4.22534										6.0251	6.34696
	6.35213											6.35213	3.52837										6.35213	4.05759										6.35213	4.30018										6.35213	7.22101
	6.07297											6.07297	3.62494										6.07297	4.04402										6.07297	4.35474										6.07297	7.22201
	6.0101											6.0101	3.54441										6.0101	4.04359										6.0101	4.26443										6.0101	7.05495
	5.90833											5.90833	3.69679										5.90833	4.10526										5.90833	4.33881										5.90833	6.86642
	6.05957											6.05957	3.81555										6.05957	4.23058										6.05957	4.39935										6.05957	6.95
	5.92969											5.92969	3.94087										5.92969	4.11509										5.92969	4.23058										5.92969	6.25
	5.9863											5.9863	3.86731										5.9863	4.2549										5.9863	4.36275										5.9863	4.63
	5.97432											5.97432	3.46203										5.97432	3.98										5.97432	4.20197										5.97432	6.36
	5.97665											5.97665	3.60844										5.97665	4.28										5.97665	4.2549										5.97665	6.35
	6.1356											6.1356	3.56532										6.1356	4.61										6.1356	4.28										6.1356	6.97
	6.02597											6.02597	3.69837										6.02597	4.28										6.02597	3.75507										6.02597
	6.22404											6.22404	3.79051										6.22404											6.22404	3.74925										6.22404
	6.27097											6.27097	3.91656										6.27097											6.27097	3.76397										6.27097
	5.94895											5.94895	3.4422										5.94895											5.94895	3.71582										5.94895
	5.98691											5.98691	3.5167										5.98691											5.98691	3.62127										5.98691
	6.03328											6.03328	3.66134										6.03328											6.03328	3.64406										6.03328
	6.04084											6.04084	3.8452										6.04084											6.04084	3.66113										6.04084
	5.97592											5.97592	3.74656										5.97592											5.97592	3.81771										5.97592
	6.2878											6.2878	3.36531										6.2878											6.2878	3.64739										6.2878
	6.17251											6.17251	3.52629										6.17251											6.17251	3.72418										6.17251
	5.9771											5.9771	3.30702										5.9771											5.9771	3.62137										5.9771
	5.95257											5.95257	3.69736										5.95257											5.95257	3.67482										5.95257
	6.05354											6.05354	3.36488										6.05354											6.05354	3.67956										6.05354
	5.99336											5.99336	3.47451										5.99336											5.99336	3.90513										5.99336
	6.3044											6.3044	3.59565										6.3044											6.3044	3.7199										6.3044
	5.98169											5.98169	3.34085										5.98169											5.98169	3.6335										5.98169
	5.94551											5.94551	3.51586										5.94551											5.94551	3.7567										5.94551
	5.94716											5.94716	3.6649										5.94716											5.94716	3.81353										5.94716
	5.87226											5.87226	3.62746										5.87226											5.87226	3.64744										5.87226
	6.01463											6.01463	3.59074										6.01463											6.01463	3.90637										6.01463
	6.00671											6.00671	3.49773										6.00671											6.00671	3.8169										6.00671
	5.99293											5.99293	3.39478										5.99293											5.99293	3.82005										5.99293
	5.9075											5.9075	3.19633										5.9075											5.9075	3.6553										5.9075
	5.97125											5.97125	3.71858										5.97125											5.97125	4.02193										5.97125
	5.90955											5.90955	3.67668										5.90955											5.90955	3.74502										5.90955
	6.18258											6.18258	3.59432										6.18258											6.18258	3.77719										6.18258
	7.73											7.73	3.89778										7.73											7.73	3.81384										7.73
	7.08											7.08	3.76215										7.08											7.08	3.6351										7.08
	6.16											6.16	3.23007										6.16											6.16	3.89246										6.16
	7.41											7.41	3.75572										7.41											7.41	3.81001										7.41
	6.81											6.81	3.31316										6.81											6.81	3.69093										6.81
	7.54											7.54	3.64143										7.54											7.54	3.8071										7.54
	7.01											7.01	3.6176										7.01											7.01	3.87225										7.01
	7.68											7.68	3.57359										7.68											7.68	3.67926										7.68
	6.99											6.99	3.30236										6.99											6.99	3.68628										6.99
	6.54											6.54	3.78869										6.54											6.54	3.89247										6.54
	7.42											7.42	3.74665										7.42											7.42	3.89219										7.42
	7.74											7.74	3.58959										7.74											7.74	3.64406										7.74
	7.05											7.05	3.59409										7.05											7.05	3.88671										7.05
	6.68											6.68	3.58937										6.68											6.68	3.88082										6.68
	7.39											7.39	3.34701										7.39											7.39	3.9189										7.39
	7.39											7.39	3.35623										7.39											7.39	3.85628										7.39
	6.29											6.29	3.73952										6.29											6.29	3.94166										6.29
	7.91											7.91	3.73436										7.91											7.91	4.34468										7.91
	7.77											7.77	3.54019										7.77											7.77	4.42407										7.77
	7											7	3.55679										7											7											7
	6.29											6.29	3.45797										6.29											6.29											6.29
	7.3											7.3	3.36839										7.3											7.3											7.3
	7.57											7.57	3.72368										7.57											7.57											7.57
	6.95											6.95	3.64565										6.95											6.95											6.95
	7.62											7.62	3.71366										7.62											7.62											7.62
	7.26											7.26	3.48552										7.26											7.26											7.26
	7.84											7.84	3.48722										7.84											7.84											7.84
	7.34											7.34	3.78796										7.34											7.34											7.34
	7.45											7.45	3.64315										7.45											7.45											7.45
	7.72											7.72	3.64579										7.72											7.72											7.72
	8.2											8.2	3.27548										8.2											8.2											8.2
	7.87											7.87	3.94659										7.87											7.87											7.87
	7.78											7.78	3.58542										7.78											7.78											7.78
	7.91											7.91	3.64167										7.91											7.91											7.91
	7.67											7.67	3.75331										7.67											7.67											7.67
	8.04											8.04	3.73228										8.04											8.04											8.04
	7.35											7.35	3.79264										7.35											7.35											7.35
	7.69											7.69	3.87253										7.69											7.69											7.69
	6.95											6.95	4.42534										6.95											6.95											6.95
	7.47											7.47											7.47											7.47											7.47
	LBO	LBI										LBO	LCO										LBO	LCI										LBO	LTO										LBO	LTI
	3.74937	3.23646		Analisi varianza: ad un fattore								3.74937	4.5895		Analisi varianza: ad un fattore								3.74937	4.38094		Analisi varianza: ad un fattore								3.74937	5.60421		Analisi varianza: ad un fattore								3.74937	4.7227		Analisi varianza: ad un fattore
	3.48107	3.22362										3.48107	4.43026										3.48107	4.30114										3.48107	5.9193										3.48107	4.80064
	3.79412	3.33693		RIEPILOGO								3.79412	4.54782		RIEPILOGO								3.79412	4.24122		RIEPILOGO								3.79412	4.86112		RIEPILOGO								3.79412	5.19887		RIEPILOGO
	3.67089	3.45396		Gruppi	Conteggio	Somma	Media	Varianza				3.67089	3.934		Gruppi	Conteggio	Somma	Media	Varianza				3.67089	4.22522		Gruppi	Conteggio	Somma	Media	Varianza				3.67089	6.10569		Gruppi	Conteggio	Somma	Media	Varianza				3.67089	4.8615		Gruppi	Conteggio
	3.40992	3.50409		Colonna 1	28	100.835	3.60124	0.0753096				3.40992	4.46966		Colonna 1	28	100.835	3.60124	0.0753096				3.40992	4.03906		Colonna 1	28	100.835	3.60124	0.0753096				3.40992	6.35088		Colonna 1	28	100.835	3.60124	0.0753096				3.40992	4.67117		Colonna 1	28
	3.79984	3.24943		Colonna 2	107	388.038	3.62653	0.0484149				3.79984	3.89262		Colonna 2	43	176.551	4.10585	0.084421				3.79984	4.10579		Colonna 2	87	348.562	4.00645	0.0677039				3.79984	7.03048		Colonna 2	42	260.804	6.20963	0.537283				3.79984	5.07659		Colonna 2	176
	3.74363	3.34077										3.74363	4.63854										3.74363	4.27925										3.74363	7.191										3.74363	4.86764
	3.86876	3.86246										3.86876	4.16636										3.86876	4.17447										3.86876	5.35467										3.86876	4.72317
	3.90676	3.72443		ANALISI VARIANZA								3.90676	4.39941		ANALISI VARIANZA								3.90676	4.18085		ANALISI VARIANZA								3.90676	4.76821		ANALISI VARIANZA								3.90676	4.77529		ANALISI VARIANZA
	3.87276	3.89713		Origine della variazione	SQ	gdl	MQ	F	Valore di significatività	F crit		3.87276	3.87139		Origine della variazione	SQ	gdl	MQ	F	Valore di significatività	F crit		3.87276	4.21004		Origine della variazione	SQ	gdl	MQ	F	Valore di significatività	F crit		3.87276	6.32314		Origine della variazione	SQ	gdl	MQ	F	Valore di significatività	F crit		3.87276	4.79036		Origine della variazione	SQ
	3.79359	4.10144		Tra gruppi	0.0141933	1	0.0141933	0.263451	0.608611	3.91233		3.79359	4.51091		Tra gruppi	4.31795	1	4.31795	53.4032	3.67214e-10	3.97981		3.79359	4.14935		Tra gruppi	3.4782	1	3.4782	50.0308	1.34432e-10	3.92508		3.79359	6.97688		Tra gruppi	114.302	1	114.302	323.023	1.5657e-27	3.9819		3.79359	4.56139		Tra gruppi	99.8119
	3.85536	4.10144		In gruppi	7.16534	133	0.0538747					3.85536	4.42407		In gruppi	5.57904	69	0.0808557					3.85536	3.87571		In gruppi	7.85589	113	0.0695212					3.85536	5.1319		In gruppi	24.062	68	0.353852					3.85536	4.60128		In gruppi	102.295
	3.90231	3.66736										3.90231	4.16033										3.90231	4.24739										3.90231	6.73392										3.90231	4.6225
	3.8489	3.37894		Totale	7.17953	134						3.8489	4.49322		Totale	9.897	70						3.8489	4.22425		Totale	11.3341	114						3.8489	6.35179		Totale	138.364	69						3.8489	5.02087		Totale	202.106
	3.86853	3.85127										3.86853	3.66021										3.86853	4.25935										3.86853	6.14472										3.86853	4.59855
	3.79446	3.8539										3.79446	3.70038										3.79446	4.18611										3.79446	5.6969										3.79446	4.64098
	3.62647	4.04251										3.62647	3.6654										3.62647	4.0283										3.62647	6.99723										3.62647	4.82835
	3.67391	3.43144										3.67391	3.64815										3.67391	4.40448										3.67391	5.60969										3.67391	4.62373
	3.23646	3.57363										3.23646	3.70495										3.23646	4.16215										3.23646	6.15754										3.23646	4.56263
	3.22362	3.68696										3.22362	3.75187										3.22362	4.1935										3.22362	5.13422										3.22362	4.98249
	3.33693	3.7466										3.33693	3.63456										3.33693	4.29224										3.33693	5.49268										3.33693	4.79445
	3.45396	3.79661										3.45396	3.84235										3.45396	3.93714										3.45396	6.10441										3.45396	4.57324
	3.50409	3.93145										3.50409	3.91882										3.50409	4.18719										3.50409	7.14716										3.50409	4.56848
	3.00342	3.90536										3.00342	4.02193										3.00342	4.33869										3.00342	6.77902										3.00342	4.74199
	3.02222	3.4772										3.02222	3.9486										3.02222	4.22007										3.02222	6.60743										3.02222	4.6501
	3.18337	3.38086										3.18337	4.10579										3.18337	4.13026										3.18337	6.41989										3.18337	4.62309
	3.54258	3.65111										3.54258	3.8357										3.54258	4.30444										3.54258	5.69241										3.54258	4.83271
	3.66736	3.68556										3.66736	4.18719										3.66736	4.34319										3.66736	5.64682										3.66736	5.1306
		3.62595											3.99937											4.29287											5.33562											4.83734
		3.8385											4.03347											4.21218											6.97615											4.70261
		3.98228											4.00881											4.35803											5.93801											5.12315
		3.41742											4.35474											4.22534											6.34696											4.88165
		3.52837											4.05759											4.30018											7.22101											4.61955
		3.62494											4.04402											4.35474											7.22201											4.88203
		3.54441											4.04359											4.26443											7.05495											5.05827
		3.69679											4.10526											4.33881											6.86642											5.60614
		3.81555											4.23058											4.39935											6.95											5.02194
		3.94087											4.11509											4.23058											6.25											4.81549
		3.86731											4.2549											4.36275											4.63											4.64969
		3.46203											3.98											4.20197											6.36											4.62994
		3.60844											4.28											4.2549											6.35											4.8504
		3.56532											4.61											4.28											6.97											5.26479
		3.69837											4.28											3.75507																						4.96607
		3.79051																						3.74925																						4.69468
		3.91656																						3.76397																						5.17169
		3.4422																						3.71582																						4.93893
		3.5167																						3.62127																						5.0582
		3.66134																						3.64406																						4.74778
		3.8452																						3.66113																						6.18403
		3.74656																						3.81771																						6.72842
		3.36531																						3.64739																						6.69368
		3.52629																						3.72418																						6.69186
		3.30702																						3.62137																						6.43467
		3.69736																						3.67482																						6.25768
		3.36488																						3.67956																						5.16636
		3.47451																						3.90513																						6.51875
		3.59565																						3.7199																						6.52484
		3.34085																						3.6335																						6.53877
		3.51586																						3.7567																						6.46835
		3.6649																						3.81353																						6.48483
		3.62746																						3.64744																						6.454
		3.59074																						3.90637																						6.2259
		3.49773																						3.8169																						6.05149
		3.39478																						3.82005																						6.02102
		3.19633																						3.6553																						6.00677
		3.71858																						4.02193																						6.35371
		3.67668																						3.74502																						6.26632
		3.59432																						3.77719																						6.41754
		3.89778																						3.81384																						6.50649
		3.76215																						3.6351																						6.37713
		3.23007																						3.89246																						6.19119
		3.75572																						3.81001																						6.26489
		3.31316																						3.69093																						5.38956
		3.64143																						3.8071																						5.89834
		3.6176																						3.87225																						5.66606
		3.57359																						3.67926																						5.81098
		3.30236																						3.68628																						6.18665
		3.78869																						3.89247																						6.18461
		3.74665																						3.89219																						6.19465
		3.58959																						3.64406																						6.45563
		3.59409																						3.88671																						4.8814
		3.58937																						3.88082																						5.29091
		3.34701																						3.9189																						5.55272
		3.35623																						3.85628																						5.46623
		3.73952																						3.94166																						5.45633
		3.73436																						4.34468																						5.47092
		3.54019																						4.42407																						5.84634
		3.55679																																												6.23732
		3.45797																																												4.70328
		3.36839																																												4.85913
		3.72368																																												5.54638
		3.64565																																												6.20586
		3.71366																																												4.85946
		3.48552																																												5.17288
		3.48722																																												5.7313
		3.78796																																												6.24823
		3.64315																																												5.10888
		3.64579																																												5.12776
		3.27548																																												5.24933
		3.94659																																												5.18114
		3.58542																																												4.77004
		3.64167																																												4.9025
		3.75331																																												5.13817
		3.73228																																												5.22911
		3.79264																																												5.01268
		3.87253																																												4.71921
		4.42534																																												4.73099
																																														4.95426
																																														5.32501
																																														5.16755
																																														4.64392
																																														4.69699
																																														4.8365
																																														4.6302
																																														4.58519
																																														6.72438
																																														6.63919
																																														6.49636
																																														6.41506
																																														6.72063
																																														6.64644
																																														6.70216
																																														6.5194
																																														6.52816
																																														6.5261
																																														6.57536
																																														6.49411
																																														6.30138
																																														6.09514
																																														6.45817
																																														6.66927
																																														6.27614
																																														6.64446
																																														6.32976
																																														6.58534
																																														6.16165
																																														6.1518
																																														4.68242
																																														4.59021
																																														4.70472
																																														4.91241
																																														5.74756
																																														5.61914
																																														5.46072
																																														5.54418
																																														5.30485
																																														5.16986
																																														6.40355
																																														6.69542
																																														6.66041
																																														6.69053
																																														6.72255
																																														6.55542
																																														6.44129
																																														6.42385
																																														6.15042
																																														6.16746
																																														6.03562
																																														6.33647
																																														6.24716
																																														5.92101
																																														6.65595
																																														6.60115
																																														6.68276
																																														6.45136
																																														6.44883
																																														6.6407
																																														6.48532
																																														6.33273
																																														6.00203
																																														6.03736
																																														6.20588
																																														6.16287
																																														6.17604
																																														6.07268
																																														5.64865
	LBI	LCO										LBI	LCI										LBI	LTO										LBI	LTI										LBI	L
	3.23646	4.5895		Analisi varianza: ad un fattore								3.23646	4.38094		Analisi varianza: ad un fattore								3.23646	5.60421		Analisi varianza: ad un fattore								3.23646	4.7227		Analisi varianza: ad un fattore								3.23646	4.56		Analisi varianza: ad un fattore
	3.22362	4.43026										3.22362	4.30114										3.22362	5.9193										3.22362	4.80064										3.22362	5.69
	3.33693	4.54782		RIEPILOGO								3.33693	4.24122		RIEPILOGO								3.33693	4.86112		RIEPILOGO								3.33693	5.19887		RIEPILOGO								3.33693	6.8		RIEPILOGO
	3.45396	3.934		Gruppi	Conteggio	Somma	Media	Varianza				3.45396	4.22522		Gruppi	Conteggio	Somma	Media	Varianza				3.45396	6.10569		Gruppi	Conteggio	Somma	Media	Varianza				3.45396	4.8615		Gruppi	Conteggio	Somma	Media	Varianza				3.45396	6.59		Gruppi	Conteggio
	3.50409	4.46966		Colonna 1	107	388.038	3.62653	0.0484149				3.50409	4.03906		Colonna 1	107	388.038	3.62653	0.0484149				3.50409	6.35088		Colonna 1	107	388.038	3.62653	0.0484149				3.50409	4.67117		Colonna 1	107	388.038	3.62653	0.0484149				3.50409	6.02		Colonna 1	107
	3.24943	3.89262		Colonna 2	43	176.551	4.10585	0.084421				3.24943	4.10579		Colonna 2	87	348.562	4.00645	0.0677039				3.24943	7.03048		Colonna 2	42	260.804	6.20963	0.537283				3.24943	5.07659		Colonna 2	176	991.571	5.63393	0.572921				3.24943	6.06		Colonna 2	173
	3.34077	4.63854										3.34077	4.27925										3.34077	7.191										3.34077	4.86764										3.34077	8.79
	3.86246	4.16636										3.86246	4.17447										3.86246	5.35467										3.86246	4.72317										3.86246	7.13
	3.72443	4.39941		ANALISI VARIANZA								3.72443	4.18085		ANALISI VARIANZA								3.72443	4.76821		ANALISI VARIANZA								3.72443	4.77529		ANALISI VARIANZA								3.72443	6.02		ANALISI VARIANZA
	3.89713	3.87139		Origine della variazione	SQ	gdl	MQ	F	Valore di significatività	F crit		3.89713	4.21004		Origine della variazione	SQ	gdl	MQ	F	Valore di significatività	F crit		3.89713	6.32314		Origine della variazione	SQ	gdl	MQ	F	Valore di significatività	F crit		3.89713	4.79036		Origine della variazione	SQ	gdl	MQ	F	Valore di significatività	F crit		3.89713	7.32		Origine della variazione	SQ
	4.10144	4.51091		Tra gruppi	7.04711	1	7.04711	120.19	7.61084e-21	3.90506		4.10144	4.14935		Tra gruppi	6.92632	1	6.92632	121.398	3.41907e-22	3.89035		4.10144	6.97688		Tra gruppi	201.247	1	201.247	1089.2	7.47953e-70	3.9055		4.10144	4.56139		Tra gruppi	268.15	1	268.15	714.943	3.46639e-79	3.87476		4.10144	5.63		Tra gruppi	844.513
	4.10144	4.42407		In gruppi	8.67766	148	0.0586329					4.10144	3.87571		In gruppi	10.9545	192	0.0570548					4.10144	5.1319		In gruppi	27.1606	147	0.184766					4.10144	4.60128		In gruppi	105.393	281	0.375065					4.10144	8.01		In gruppi	290.245
	3.66736	4.16033										3.66736	4.24739										3.66736	6.73392										3.66736	4.6225										3.66736	9.13
	3.37894	4.49322		Totale	15.7248	149						3.37894	4.22425		Totale	17.8808	193						3.37894	6.35179		Totale	228.408	148						3.37894	5.02087		Totale	373.543	282						3.37894	8.33		Totale	1134.76
	3.85127	3.66021										3.85127	4.25935										3.85127	6.14472										3.85127	4.59855										3.85127	6.55
	3.8539	3.70038										3.8539	4.18611										3.8539	5.6969										3.8539	4.64098										3.8539	9.2
	4.04251	3.6654										4.04251	4.0283										4.04251	6.99723										4.04251	4.82835										4.04251	9.07
	3.43144	3.64815										3.43144	4.40448										3.43144	5.60969										3.43144	4.62373										3.43144	8.64
	3.57363	3.70495										3.57363	4.16215										3.57363	6.15754										3.57363	4.56263										3.57363	6.52
	3.68696	3.75187										3.68696	4.1935										3.68696	5.13422										3.68696	4.98249										3.68696	7.69
	3.7466	3.63456										3.7466	4.29224										3.7466	5.49268										3.7466	4.79445										3.7466	8.66
	3.79661	3.84235										3.79661	3.93714										3.79661	6.10441										3.79661	4.57324										3.79661	6.55
	3.93145	3.91882										3.93145	4.18719										3.93145	7.14716										3.93145	4.56848										3.93145	8.82
	3.90536	4.02193										3.90536	4.33869										3.90536	6.77902										3.90536	4.74199										3.90536	6.45
	3.4772	3.9486										3.4772	4.22007										3.4772	6.60743										3.4772	4.6501										3.4772	5.38
	3.38086	4.10579										3.38086	4.13026										3.38086	6.41989										3.38086	4.62309										3.38086	4.53
	3.65111	3.8357										3.65111	4.30444										3.65111	5.69241										3.65111	4.83271										3.65111	7.01
	3.68556	4.18719										3.68556	4.34319										3.68556	5.64682										3.68556	5.1306										3.68556	6.09
	3.62595	3.99937										3.62595	4.29287										3.62595	5.33562										3.62595	4.83734										3.62595	7.2
	3.8385	4.03347										3.8385	4.21218										3.8385	6.97615										3.8385	4.70261										3.8385	5.99
	3.98228	4.00881										3.98228	4.35803										3.98228	5.93801										3.98228	5.12315										3.98228	7.06
	3.41742	4.35474										3.41742	4.22534										3.41742	6.34696										3.41742	4.88165										3.41742	8.06
	3.52837	4.05759										3.52837	4.30018										3.52837	7.22101										3.52837	4.61955										3.52837	6.72
	3.62494	4.04402										3.62494	4.35474										3.62494	7.22201										3.62494	4.88203										3.62494	5.44
	3.54441	4.04359										3.54441	4.26443										3.54441	7.05495										3.54441	5.05827										3.54441	7.52
	3.69679	4.10526										3.69679	4.33881										3.69679	6.86642										3.69679	5.60614										3.69679	5.53
	3.81555	4.23058										3.81555	4.39935										3.81555	6.95										3.81555	5.02194										3.81555	8.91
	3.94087	4.11509										3.94087	4.23058										3.94087	6.25										3.94087	4.81549										3.94087	8.57
	3.86731	4.2549										3.86731	4.36275										3.86731	4.63										3.86731	4.64969										3.86731	7.98
	3.46203	3.98										3.46203	4.20197										3.46203	6.36										3.46203	4.62994										3.46203	6.29
	3.60844	4.28										3.60844	4.2549										3.60844	6.35										3.60844	4.8504										3.60844	6.79
	3.56532	4.61										3.56532	4.28										3.56532	6.97										3.56532	5.26479										3.56532	9.66
	3.69837	4.28										3.69837	3.75507										3.69837											3.69837	4.96607										3.69837	5.94
	3.79051											3.79051	3.74925										3.79051											3.79051	4.69468										3.79051	8.74
	3.91656											3.91656	3.76397										3.91656											3.91656	5.17169										3.91656	7.85
	3.4422											3.4422	3.71582										3.4422											3.4422	4.93893										3.4422	6.41
	3.5167											3.5167	3.62127										3.5167											3.5167	5.0582										3.5167	6.79
	3.66134											3.66134	3.64406										3.66134											3.66134	4.74778										3.66134	6.92
	3.8452											3.8452	3.66113										3.8452											3.8452	6.18403										3.8452	9.57
	3.74656											3.74656	3.81771										3.74656											3.74656	6.72842										3.74656	5.89
	3.36531											3.36531	3.64739										3.36531											3.36531	6.69368										3.36531	7.51
	3.52629											3.52629	3.72418										3.52629											3.52629	6.69186										3.52629	8.14
	3.30702											3.30702	3.62137										3.30702											3.30702	6.43467										3.30702	6.85
	3.69736											3.69736	3.67482										3.69736											3.69736	6.25768										3.69736	6.46
	3.36488											3.36488	3.67956										3.36488											3.36488	5.16636										3.36488	6.45
	3.47451											3.47451	3.90513										3.47451											3.47451	6.51875										3.47451	7.25
	3.59565											3.59565	3.7199										3.59565											3.59565	6.52484										3.59565	7.53
	3.34085											3.34085	3.6335										3.34085											3.34085	6.53877										3.34085	7.44
	3.51586											3.51586	3.7567										3.51586											3.51586	6.46835										3.51586	6.3
	3.6649											3.6649	3.81353										3.6649											3.6649	6.48483										3.6649	6.54
	3.62746											3.62746	3.64744										3.62746											3.62746	6.454										3.62746	6.25
	3.59074											3.59074	3.90637										3.59074											3.59074	6.2259										3.59074	7.71
	3.49773											3.49773	3.8169										3.49773											3.49773	6.05149										3.49773	7.77
	3.39478											3.39478	3.82005										3.39478											3.39478	6.02102										3.39478	8.75
	3.19633											3.19633	3.6553										3.19633											3.19633	6.00677										3.19633	9.28
	3.71858											3.71858	4.02193										3.71858											3.71858	6.35371										3.71858	5.9
	3.67668											3.67668	3.74502										3.67668											3.67668	6.26632										3.67668	7.18
	3.59432											3.59432	3.77719										3.59432											3.59432	6.41754										3.59432	9.37
	3.89778											3.89778	3.81384										3.89778											3.89778	6.50649										3.89778	6.50564
	3.76215											3.76215	3.6351										3.76215											3.76215	6.37713										3.76215	7.36397
	3.23007											3.23007	3.89246										3.23007											3.23007	6.19119										3.23007	7.20846
	3.75572											3.75572	3.81001										3.75572											3.75572	6.26489										3.75572	6.26051
	3.31316											3.31316	3.69093										3.31316											3.31316	5.38956										3.31316	4.57009
	3.64143											3.64143	3.8071										3.64143											3.64143	5.89834										3.64143	5.38924
	3.6176											3.6176	3.87225										3.6176											3.6176	5.66606										3.6176	5.17844
	3.57359											3.57359	3.67926										3.57359											3.57359	5.81098										3.57359	4.56983
	3.30236											3.30236	3.68628										3.30236											3.30236	6.18665										3.30236	5.15017
	3.78869											3.78869	3.89247										3.78869											3.78869	6.18461										3.78869	7.33871
	3.74665											3.74665	3.89219										3.74665											3.74665	6.19465										3.74665	6.98277
	3.58959											3.58959	3.64406										3.58959											3.58959	6.45563										3.58959	9.08631
	3.59409											3.59409	3.88671										3.59409											3.59409	4.8814										3.59409	7.73308
	3.58937											3.58937	3.88082										3.58937											3.58937	5.29091										3.58937	6.88007
	3.34701											3.34701	3.9189										3.34701											3.34701	5.55272										3.34701	5.68328
	3.35623											3.35623	3.85628										3.35623											3.35623	5.46623										3.35623	6.82249
	3.73952											3.73952	3.94166										3.73952											3.73952	5.45633										3.73952	6.26943
	3.73436											3.73436	4.34468										3.73436											3.73436	5.47092										3.73436	9.0643
	3.54019											3.54019	4.42407										3.54019											3.54019	5.84634										3.54019	7.78471
	3.55679											3.55679											3.55679											3.55679	6.23732										3.55679	5.55564
	3.45797											3.45797											3.45797											3.45797	4.70328										3.45797	6.3927
	3.36839											3.36839											3.36839											3.36839	4.85913										3.36839	5.54447
	3.72368											3.72368											3.72368											3.72368	5.54638										3.72368	5.50485
	3.64565											3.64565											3.64565											3.64565	6.20586										3.64565	7.53362
	3.71366											3.71366											3.71366											3.71366	4.85946										3.71366	8.41567
	3.48552											3.48552											3.48552											3.48552	5.17288										3.48552	7.54046
	3.48722											3.48722											3.48722											3.48722	5.7313										3.48722	9.06168
	3.78796											3.78796											3.78796											3.78796	6.24823										3.78796	6.14512
	3.64315											3.64315											3.64315											3.64315	5.10888										3.64315	6.2863
	3.64579											3.64579											3.64579											3.64579	5.12776										3.64579	6.16104
	3.27548											3.27548											3.27548											3.27548	5.24933										3.27548	9.49743
	3.94659											3.94659											3.94659											3.94659	5.18114										3.94659	7.07718
	3.58542											3.58542											3.58542											3.58542	4.77004										3.58542	6.51794
	3.64167											3.64167											3.64167											3.64167	4.9025										3.64167	6.21154
	3.75331											3.75331											3.75331											3.75331	5.13817										3.75331	7.1115
	3.73228											3.73228											3.73228											3.73228	5.22911										3.73228	8.95974
	3.79264											3.79264											3.79264											3.79264	5.01268										3.79264	8.96671
	3.87253											3.87253											3.87253											3.87253	4.71921										3.87253	7.07898
	4.42534											4.42534											4.42534											4.42534	4.73099										4.42534	7.04466
																																			4.95426											5.63455
																																			5.32501											6.08145
																																			5.16755											8.55537
																																			4.64392											8.76072
																																			4.69699											5.8704
																																			4.8365											7.95572
																																			4.6302											5.27896
																																			4.58519											5.14427
																																			6.72438											6.13909
																																			6.63919											9.28
																																			6.49636											6.97
																																			6.41506											7.61
																																			6.72063											8.07
																																			6.64644											7.13
																																			6.70216											7.28
																																			6.5194											8.56
																																			6.52816											7.87
																																			6.5261											9.16
																																			6.57536											9.18
																																			6.49411											6.61
																																			6.30138											8.43
																																			6.09514											5.37
																																			6.45817											5.35
																																			6.66927											6.29
																																			6.27614											4.98
																																			6.64446											8.71
																																			6.32976											9.09
																																			6.58534											8.17
																																			6.16165											7.24
																																			6.1518											8.59
																																			4.68242											7.33
																																			4.59021											7.97
																																			4.70472											7.52
																																			4.91241											7.01
																																			5.74756											8.06
																																			5.61914											9.32
																																			5.46072											8.04
																																			5.54418											9.48
																																			5.30485											8.88
																																			5.16986											8.52
																																			6.40355											8.19
																																			6.69542											8.28
																																			6.66041											6.88
																																			6.69053											8.03
																																			6.72255											7.94
																																			6.55542											7.5
																																			6.44129											7.84
																																			6.42385											8.69
																																			6.15042											8.37
																																			6.16746											8.63
																																			6.03562											6.74
																																			6.33647											7.52
																																			6.24716											7.9
																																			5.92101											8.76
																																			6.65595											7.7
																																			6.60115											7.7
																																			6.68276											6.1
																																			6.45136											7.49
																																			6.44883											6.41
																																			6.6407											6.43
																																			6.48532											5.1
																																			6.33273											7.36
																																			6.00203											5.62
																																			6.03736											4.58
																																			6.20588											4.94
																																			6.16287											5.32
																																			6.17604
																																			6.07268
																																			5.64865
	LCO	LCI										LCO	LTO										LCO	LTI										LCO	L										LCO	P
	4.5895	4.38094		Analisi varianza: ad un fattore								4.5895	5.60421		Analisi varianza: ad un fattore								4.5895	4.7227		Analisi varianza: ad un fattore								4.5895	4.56		Analisi varianza: ad un fattore								4.5895	3.08		Analisi varianza: ad un fattore
	4.43026	4.30114										4.43026	5.9193										4.43026	4.80064										4.43026	5.69										4.43026	3.14498
	4.54782	4.24122		RIEPILOGO								4.54782	4.86112		RIEPILOGO								4.54782	5.19887		RIEPILOGO								4.54782	6.8		RIEPILOGO								4.54782	3.36543		RIEPILOGO
	3.934	4.22522		Gruppi	Conteggio	Somma	Media	Varianza				3.934	6.10569		Gruppi	Conteggio	Somma	Media	Varianza				3.934	4.8615		Gruppi	Conteggio	Somma	Media	Varianza				3.934	6.59		Gruppi	Conteggio	Somma	Media	Varianza				3.934	3.90628		Gruppi	Conteggio
	4.46966	4.03906		Colonna 1	43	176.551	4.10585	0.084421				4.46966	6.35088		Colonna 1	43	176.551	4.10585	0.084421				4.46966	4.67117		Colonna 1	43	176.551	4.10585	0.084421				4.46966	6.02		Colonna 1	43	176.551	4.10585	0.084421				4.46966	4.06974		Colonna 1	43
	3.89262	4.10579		Colonna 2	87	348.562	4.00645	0.0677039				3.89262	7.03048		Colonna 2	42	260.804	6.20963	0.537283				3.89262	5.07659		Colonna 2	176	991.571	5.63393	0.572921				3.89262	6.06		Colonna 2	173	1245.71	7.20063	1.65764				3.89262	4.09192		Colonna 2	28
	4.63854	4.27925										4.63854	7.191										4.63854	4.86764										4.63854	8.79										4.63854	4.3013
	4.16636	4.17447										4.16636	5.35467										4.16636	4.72317										4.16636	7.13										4.16636	4.15651
	4.39941	4.18085		ANALISI VARIANZA								4.39941	4.76821		ANALISI VARIANZA								4.39941	4.77529		ANALISI VARIANZA								4.39941	6.02		ANALISI VARIANZA								4.39941	4.25113		ANALISI VARIANZA
	3.87139	4.21004		Origine della variazione	SQ	gdl	MQ	F	Valore di significatività	F crit		3.87139	6.32314		Origine della variazione	SQ	gdl	MQ	F	Valore di significatività	F crit		3.87139	4.79036		Origine della variazione	SQ	gdl	MQ	F	Valore di significatività	F crit		3.87139	7.32		Origine della variazione	SQ	gdl	MQ	F	Valore di significatività	F crit		3.87139	3.51279		Origine della variazione	SQ
	4.51091	4.14935		Tra gruppi	0.28428	1	0.28428	3.88419	0.0509007	3.91514		4.51091	6.97688		Tra gruppi	94.0375	1	94.0375	305.194	1.54231e-29	3.95596		4.51091	4.56139		Tra gruppi	80.6917	1	80.6917	168.68	6.46484e-29	3.88467		4.51091	5.63		Tra gruppi	329.854	1	329.854	244.54	2.86996e-37	3.88528		4.51091	3.28711		Tra gruppi	6.59082
	4.42407	3.87571		In gruppi	9.36822	128	0.0731892					4.42407	5.1319		In gruppi	25.5743	83	0.308124					4.42407	4.60128		In gruppi	103.807	217	0.478373					4.42407	8.01		In gruppi	288.659	214	1.34887					4.42407	3.3502		In gruppi	10.9635
	4.16033	4.24739										4.16033	6.73392										4.16033	4.6225										4.16033	9.13										4.16033	3.33753
	4.49322	4.22425		Totale	9.6525	129						4.49322	6.35179		Totale	119.612	84						4.49322	5.02087		Totale	184.499	218						4.49322	8.33		Totale	618.513	215						4.49322	3.30858		Totale	17.5543
	3.66021	4.25935										3.66021	6.14472										3.66021	4.59855										3.66021	6.55										3.66021	3.17423
	3.70038	4.18611										3.70038	5.6969										3.70038	4.64098										3.70038	9.2										3.70038	4.16
	3.6654	4.0283										3.6654	6.99723										3.6654	4.82835										3.6654	9.07										3.6654	4.19
	3.64815	4.40448										3.64815	5.60969										3.64815	4.62373										3.64815	8.64										3.64815	3.38
	3.70495	4.16215										3.70495	6.15754										3.70495	4.56263										3.70495	6.52										3.70495	2.68
	3.75187	4.1935										3.75187	5.13422										3.75187	4.98249										3.75187	7.69										3.75187	2.73
	3.63456	4.29224										3.63456	5.49268										3.63456	4.79445										3.63456	8.66										3.63456	2.79
	3.84235	3.93714										3.84235	6.10441										3.84235	4.57324										3.84235	6.55										3.84235	3.37
	3.91882	4.18719										3.91882	7.14716										3.91882	4.56848										3.91882	8.82										3.91882	2.97
	4.02193	4.33869										4.02193	6.77902										4.02193	4.74199										4.02193	6.45										4.02193	3.27
	3.9486	4.22007										3.9486	6.60743										3.9486	4.6501										3.9486	5.38										3.9486	2.84
	4.10579	4.13026										4.10579	6.41989										4.10579	4.62309										4.10579	4.53										4.10579	2.83
	3.8357	4.30444										3.8357	5.69241										3.8357	4.83271										3.8357	7.01										3.8357	3.98
	4.18719	4.34319										4.18719	5.64682										4.18719	5.1306										4.18719	6.09										4.18719	3.98
	3.99937	4.29287										3.99937	5.33562										3.99937	4.83734										3.99937	7.2										3.99937
	4.03347	4.21218										4.03347	6.97615										4.03347	4.70261										4.03347	5.99										4.03347
	4.00881	4.35803										4.00881	5.93801										4.00881	5.12315										4.00881	7.06										4.00881
	4.35474	4.22534										4.35474	6.34696										4.35474	4.88165										4.35474	8.06										4.35474
	4.05759	4.30018										4.05759	7.22101										4.05759	4.61955										4.05759	6.72										4.05759
	4.04402	4.35474										4.04402	7.22201										4.04402	4.88203										4.04402	5.44										4.04402
	4.04359	4.26443										4.04359	7.05495										4.04359	5.05827										4.04359	7.52										4.04359
	4.10526	4.33881										4.10526	6.86642										4.10526	5.60614										4.10526	5.53										4.10526
	4.23058	4.39935										4.23058	6.95										4.23058	5.02194										4.23058	8.91										4.23058
	4.11509	4.23058										4.11509	6.25										4.11509	4.81549										4.11509	8.57										4.11509
	4.2549	4.36275										4.2549	4.63										4.2549	4.64969										4.2549	7.98										4.2549
	3.98	4.20197										3.98	6.36										3.98	4.62994										3.98	6.29										3.98
	4.28	4.2549										4.28	6.35										4.28	4.8504										4.28	6.79										4.28
	4.61	4.28										4.61	6.97										4.61	5.26479										4.61	9.66										4.61
	4.28	3.75507										4.28											4.28	4.96607										4.28	5.94										4.28
		3.74925																						4.69468											8.74
		3.76397																						5.17169											7.85
		3.71582																						4.93893											6.41
		3.62127																						5.0582											6.79
		3.64406																						4.74778											6.92
		3.66113																						6.18403											9.57
		3.81771																						6.72842											5.89
		3.64739																						6.69368											7.51
		3.72418																						6.69186											8.14
		3.62137																						6.43467											6.85
		3.67482																						6.25768											6.46
		3.67956																						5.16636											6.45
		3.90513																						6.51875											7.25
		3.7199																						6.52484											7.53
		3.6335																						6.53877											7.44
		3.7567																						6.46835											6.3
		3.81353																						6.48483											6.54
		3.64744																						6.454											6.25
		3.90637																						6.2259											7.71
		3.8169																						6.05149											7.77
		3.82005																						6.02102											8.75
		3.6553																						6.00677											9.28
		4.02193																						6.35371											5.9
		3.74502																						6.26632											7.18
		3.77719																						6.41754											9.37
		3.81384																						6.50649											6.50564
		3.6351																						6.37713											7.36397
		3.89246																						6.19119											7.20846
		3.81001																						6.26489											6.26051
		3.69093																						5.38956											4.57009
		3.8071																						5.89834											5.38924
		3.87225																						5.66606											5.17844
		3.67926																						5.81098											4.56983
		3.68628																						6.18665											5.15017
		3.89247																						6.18461											7.33871
		3.89219																						6.19465											6.98277
		3.64406																						6.45563											9.08631
		3.88671																						4.8814											7.73308
		3.88082																						5.29091											6.88007
		3.9189																						5.55272											5.68328
		3.85628																						5.46623											6.82249
		3.94166																						5.45633											6.26943
		4.34468																						5.47092											9.0643
		4.42407																						5.84634											7.78471
																								6.23732											5.55564
																								4.70328											6.3927
																								4.85913											5.54447
																								5.54638											5.50485
																								6.20586											7.53362
																								4.85946											8.41567
																								5.17288											7.54046
																								5.7313											9.06168
																								6.24823											6.14512
																								5.10888											6.2863
																								5.12776											6.16104
																								5.24933											9.49743
																								5.18114											7.07718
																								4.77004											6.51794
																								4.9025											6.21154
																								5.13817											7.1115
																								5.22911											8.95974
																								5.01268											8.96671
																								4.71921											7.07898
																								4.73099											7.04466
																								4.95426											5.63455
																								5.32501											6.08145
																								5.16755											8.55537
																								4.64392											8.76072
																								4.69699											5.8704
																								4.8365											7.95572
																								4.6302											5.27896
																								4.58519											5.14427
																								6.72438											6.13909
																								6.63919											9.28
																								6.49636											6.97
																								6.41506											7.61
																								6.72063											8.07
																								6.64644											7.13
																								6.70216											7.28
																								6.5194											8.56
																								6.52816											7.87
																								6.5261											9.16
																								6.57536											9.18
																								6.49411											6.61
																								6.30138											8.43
																								6.09514											5.37
																								6.45817											5.35
																								6.66927											6.29
																								6.27614											4.98
																								6.64446											8.71
																								6.32976											9.09
																								6.58534											8.17
																								6.16165											7.24
																								6.1518											8.59
																								4.68242											7.33
																								4.59021											7.97
																								4.70472											7.52
																								4.91241											7.01
																								5.74756											8.06
																								5.61914											9.32
																								5.46072											8.04
																								5.54418											9.48
																								5.30485											8.88
																								5.16986											8.52
																								6.40355											8.19
																								6.69542											8.28
																								6.66041											6.88
																								6.69053											8.03
																								6.72255											7.94
																								6.55542											7.5
																								6.44129											7.84
																								6.42385											8.69
																								6.15042											8.37
																								6.16746											8.63
																								6.03562											6.74
																								6.33647											7.52
																								6.24716											7.9
																								5.92101											8.76
																								6.65595											7.7
																								6.60115											7.7
																								6.68276											6.1
																								6.45136											7.49
																								6.44883											6.41
																								6.6407											6.43
																								6.48532											5.1
																								6.33273											7.36
																								6.00203											5.62
																								6.03736											4.58
																								6.20588											4.94
																								6.16287											5.32
																								6.17604
																								6.07268
																								5.64865
	LCI	LTO										LCI	LTI										LCI	L										LCI	P
	4.38094	5.60421		Analisi varianza: ad un fattore								4.38094	4.7227		Analisi varianza: ad un fattore								4.38094	4.56		Analisi varianza: ad un fattore								4.38094	3.08		Analisi varianza: ad un fattore
	4.30114	5.9193										4.30114	4.80064										4.30114	5.69										4.30114	3.14498
	4.24122	4.86112		RIEPILOGO								4.24122	5.19887		RIEPILOGO								4.24122	6.8		RIEPILOGO								4.24122	3.36543		RIEPILOGO
	4.22522	6.10569		Gruppi	Conteggio	Somma	Media	Varianza				4.22522	4.8615		Gruppi	Conteggio	Somma	Media	Varianza				4.22522	6.59		Gruppi	Conteggio	Somma	Media	Varianza				4.22522	3.90628		Gruppi	Conteggio	Somma	Media	Varianza
	4.03906	6.35088		Colonna 1	87	348.562	4.00645	0.0677039				4.03906	4.67117		Colonna 1	87	348.562	4.00645	0.0677039				4.03906	6.02		Colonna 1	87	348.562	4.00645	0.0677039				4.03906	4.06974		Colonna 1	87	348.562	4.00645	0.0677039
	4.10579	7.03048		Colonna 2	42	260.804	6.20963	0.537283				4.10579	5.07659		Colonna 2	176	991.571	5.63393	0.572921				4.10579	6.06		Colonna 2	173	1245.71	7.20063	1.65764				4.10579	4.09192		Colonna 2	28	97.5077	3.48242	0.274733
	4.27925	7.191										4.27925	4.86764										4.27925	8.79										4.27925	4.3013
	4.17447	5.35467										4.17447	4.72317										4.17447	7.13										4.17447	4.15651
	4.18085	4.76821		ANALISI VARIANZA								4.18085	4.77529		ANALISI VARIANZA								4.18085	6.02		ANALISI VARIANZA								4.18085	4.25113		ANALISI VARIANZA
	4.21004	6.32314		Origine della variazione	SQ	gdl	MQ	F	Valore di significatività	F crit		4.21004	4.79036		Origine della variazione	SQ	gdl	MQ	F	Valore di significatività	F crit		4.21004	7.32		Origine della variazione	SQ	gdl	MQ	F	Valore di significatività	F crit		4.21004	3.51279		Origine della variazione	SQ	gdl	MQ	F	Valore di significatività	F crit
	4.14935	6.97688		Tra gruppi	137.492	1	137.492	626.957	5.86908e-51	3.91573		4.14935	4.56139		Tra gruppi	154.207	1	154.207	379.398	8.62246e-53	3.87733		4.14935	5.63		Tra gruppi	590.623	1	590.623	523.76	4.7241e-64	3.87775		4.14935	3.28711		Tra gruppi	5.81702	1	5.81702	49.6455	1.5405e-10	3.92508
	3.87571	5.1319		In gruppi	27.8511	127	0.2193					3.87571	4.60128		In gruppi	106.084	261	0.406451					3.87571	8.01		In gruppi	290.936	258	1.12766					3.87571	3.3502		In gruppi	13.2403	113	0.117171
	4.24739	6.73392										4.24739	4.6225										4.24739	9.13										4.24739	3.33753
	4.22425	6.35179		Totale	165.343	128						4.22425	5.02087		Totale	260.29	262						4.22425	8.33		Totale	881.558	259						4.22425	3.30858		Totale	19.0573	114
	4.25935	6.14472										4.25935	4.59855										4.25935	6.55										4.25935	3.17423
	4.18611	5.6969										4.18611	4.64098										4.18611	9.2										4.18611	4.16
	4.0283	6.99723										4.0283	4.82835										4.0283	9.07										4.0283	4.19
	4.40448	5.60969										4.40448	4.62373										4.40448	8.64										4.40448	3.38
	4.16215	6.15754										4.16215	4.56263										4.16215	6.52										4.16215	2.68
	4.1935	5.13422										4.1935	4.98249										4.1935	7.69										4.1935	2.73
	4.29224	5.49268										4.29224	4.79445										4.29224	8.66										4.29224	2.79
	3.93714	6.10441										3.93714	4.57324										3.93714	6.55										3.93714	3.37
	4.18719	7.14716										4.18719	4.56848										4.18719	8.82										4.18719	2.97
	4.33869	6.77902										4.33869	4.74199										4.33869	6.45										4.33869	3.27
	4.22007	6.60743										4.22007	4.6501										4.22007	5.38										4.22007	2.84
	4.13026	6.41989										4.13026	4.62309										4.13026	4.53										4.13026	2.83
	4.30444	5.69241										4.30444	4.83271										4.30444	7.01										4.30444	3.98
	4.34319	5.64682										4.34319	5.1306										4.34319	6.09										4.34319	3.98
	4.29287	5.33562										4.29287	4.83734										4.29287	7.2										4.29287
	4.21218	6.97615										4.21218	4.70261										4.21218	5.99										4.21218
	4.35803	5.93801										4.35803	5.12315										4.35803	7.06										4.35803
	4.22534	6.34696										4.22534	4.88165										4.22534	8.06										4.22534
	4.30018	7.22101										4.30018	4.61955										4.30018	6.72										4.30018
	4.35474	7.22201										4.35474	4.88203										4.35474	5.44										4.35474
	4.26443	7.05495										4.26443	5.05827										4.26443	7.52										4.26443
	4.33881	6.86642										4.33881	5.60614										4.33881	5.53										4.33881
	4.39935	6.95										4.39935	5.02194										4.39935	8.91										4.39935
	4.23058	6.25										4.23058	4.81549										4.23058	8.57										4.23058
	4.36275	4.63										4.36275	4.64969										4.36275	7.98										4.36275
	4.20197	6.36										4.20197	4.62994										4.20197	6.29										4.20197
	4.2549	6.35										4.2549	4.8504										4.2549	6.79										4.2549
	4.28	6.97										4.28	5.26479										4.28	9.66										4.28
	3.75507											3.75507	4.96607										3.75507	5.94										3.75507
	3.74925											3.74925	4.69468										3.74925	8.74										3.74925
	3.76397											3.76397	5.17169										3.76397	7.85										3.76397
	3.71582											3.71582	4.93893										3.71582	6.41										3.71582
	3.62127											3.62127	5.0582										3.62127	6.79										3.62127
	3.64406											3.64406	4.74778										3.64406	6.92										3.64406
	3.66113											3.66113	6.18403										3.66113	9.57										3.66113
	3.81771											3.81771	6.72842										3.81771	5.89										3.81771
	3.64739											3.64739	6.69368										3.64739	7.51										3.64739
	3.72418											3.72418	6.69186										3.72418	8.14										3.72418
	3.62137											3.62137	6.43467										3.62137	6.85										3.62137
	3.67482											3.67482	6.25768										3.67482	6.46										3.67482
	3.67956											3.67956	5.16636										3.67956	6.45										3.67956
	3.90513											3.90513	6.51875										3.90513	7.25										3.90513
	3.7199											3.7199	6.52484										3.7199	7.53										3.7199
	3.6335											3.6335	6.53877										3.6335	7.44										3.6335
	3.7567											3.7567	6.46835										3.7567	6.3										3.7567
	3.81353											3.81353	6.48483										3.81353	6.54										3.81353
	3.64744											3.64744	6.454										3.64744	6.25										3.64744
	3.90637											3.90637	6.2259										3.90637	7.71										3.90637
	3.8169											3.8169	6.05149										3.8169	7.77										3.8169
	3.82005											3.82005	6.02102										3.82005	8.75										3.82005
	3.6553											3.6553	6.00677										3.6553	9.28										3.6553
	4.02193											4.02193	6.35371										4.02193	5.9										4.02193
	3.74502											3.74502	6.26632										3.74502	7.18										3.74502
	3.77719											3.77719	6.41754										3.77719	9.37										3.77719
	3.81384											3.81384	6.50649										3.81384	6.50564										3.81384
	3.6351											3.6351	6.37713										3.6351	7.36397										3.6351
	3.89246											3.89246	6.19119										3.89246	7.20846										3.89246
	3.81001											3.81001	6.26489										3.81001	6.26051										3.81001
	3.69093											3.69093	5.38956										3.69093	4.57009										3.69093
	3.8071											3.8071	5.89834										3.8071	5.38924										3.8071
	3.87225											3.87225	5.66606										3.87225	5.17844										3.87225
	3.67926											3.67926	5.81098										3.67926	4.56983										3.67926
	3.68628											3.68628	6.18665										3.68628	5.15017										3.68628
	3.89247											3.89247	6.18461										3.89247	7.33871										3.89247
	3.89219											3.89219	6.19465										3.89219	6.98277										3.89219
	3.64406											3.64406	6.45563										3.64406	9.08631										3.64406
	3.88671											3.88671	4.8814										3.88671	7.73308										3.88671
	3.88082											3.88082	5.29091										3.88082	6.88007										3.88082
	3.9189											3.9189	5.55272										3.9189	5.68328										3.9189
	3.85628											3.85628	5.46623										3.85628	6.82249										3.85628
	3.94166											3.94166	5.45633										3.94166	6.26943										3.94166
	4.34468											4.34468	5.47092										4.34468	9.0643										4.34468
	4.42407											4.42407	5.84634										4.42407	7.78471										4.42407
													6.23732											5.55564
													4.70328											6.3927
													4.85913											5.54447
													5.54638											5.50485
													6.20586											7.53362
													4.85946											8.41567
													5.17288											7.54046
													5.7313											9.06168
													6.24823											6.14512
													5.10888											6.2863
													5.12776											6.16104
													5.24933											9.49743
													5.18114											7.07718
													4.77004											6.51794
													4.9025											6.21154
													5.13817											7.1115
													5.22911											8.95974
													5.01268											8.96671
													4.71921											7.07898
													4.73099											7.04466
													4.95426											5.63455
													5.32501											6.08145
													5.16755											8.55537
													4.64392											8.76072
													4.69699											5.8704
													4.8365											7.95572
													4.6302											5.27896
													4.58519											5.14427
													6.72438											6.13909
													6.63919											9.28
													6.49636											6.97
													6.41506											7.61
													6.72063											8.07
													6.64644											7.13
													6.70216											7.28
													6.5194											8.56
													6.52816											7.87
													6.5261											9.16
													6.57536											9.18
													6.49411											6.61
													6.30138											8.43
													6.09514											5.37
													6.45817											5.35
													6.66927											6.29
													6.27614											4.98
													6.64446											8.71
													6.32976											9.09
													6.58534											8.17
													6.16165											7.24
													6.1518											8.59
													4.68242											7.33
													4.59021											7.97
													4.70472											7.52
													4.91241											7.01
													5.74756											8.06
													5.61914											9.32
													5.46072											8.04
													5.54418											9.48
													5.30485											8.88
													5.16986											8.52
													6.40355											8.19
													6.69542											8.28
													6.66041											6.88
													6.69053											8.03
													6.72255											7.94
													6.55542											7.5
													6.44129											7.84
													6.42385											8.69
													6.15042											8.37
													6.16746											8.63
													6.03562											6.74
													6.33647											7.52
													6.24716											7.9
													5.92101											8.76
													6.65595											7.7
													6.60115											7.7
													6.68276											6.1
													6.45136											7.49
													6.44883											6.41
													6.6407											6.43
													6.48532											5.1
													6.33273											7.36
													6.00203											5.62
													6.03736											4.58
													6.20588											4.94
													6.16287											5.32
													6.17604
													6.07268
													5.64865
	LTO	LTI										LTO	L										LTO	P
	5.60421	4.7227		Analisi varianza: ad un fattore								5.60421	4.56		Analisi varianza: ad un fattore								5.60421	3.08		Analisi varianza: ad un fattore
	5.9193	4.80064										5.9193	5.69										5.9193	3.14498
	4.86112	5.19887		RIEPILOGO								4.86112	6.8		RIEPILOGO								4.86112	3.36543		RIEPILOGO
	6.10569	4.8615		Gruppi	Conteggio	Somma	Media	Varianza				6.10569	6.59		Gruppi	Conteggio	Somma	Media	Varianza				6.10569	3.90628		Gruppi	Conteggio	Somma	Media	Varianza
	6.35088	4.67117		Colonna 1	42	260.804	6.20963	0.537283				6.35088	6.02		Colonna 1	42	260.804	6.20963	0.537283				6.35088	4.06974		Colonna 1	42	260.804	6.20963	0.537283
	7.03048	5.07659		Colonna 2	176	991.571	5.63393	0.572921				7.03048	6.06		Colonna 2	173	1245.71	7.20063	1.65764				7.03048	4.09192		Colonna 2	28	97.5077	3.48242	0.274733
	7.191	4.86764										7.191	8.79										7.191	4.3013
	5.35467	4.72317										5.35467	7.13										5.35467	4.15651
	4.76821	4.77529		ANALISI VARIANZA								4.76821	6.02		ANALISI VARIANZA								4.76821	4.25113		ANALISI VARIANZA
	6.32314	4.79036		Origine della variazione	SQ	gdl	MQ	F	Valore di significatività	F crit		6.32314	7.32		Origine della variazione	SQ	gdl	MQ	F	Valore di significatività	F crit		6.32314	3.51279		Origine della variazione	SQ	gdl	MQ	F	Valore di significatività	F crit
	6.97688	4.56139		Tra gruppi	11.2384	1	11.2384	19.8504	1.34404e-05	3.88487		6.97688	5.63		Tra gruppi	33.1898	1	33.1898	23.0168	3.0176e-06	3.88549		6.97688	3.28711		Tra gruppi	124.953	1	124.953	288.552	3.64525e-26	3.9819
	5.1319	4.60128		In gruppi	122.29	216	0.566156					5.1319	8.01		In gruppi	307.142	213	1.44198					5.1319	3.3502		In gruppi	29.4464	68	0.433035
	6.73392	4.6225										6.73392	9.13										6.73392	3.33753
	6.35179	5.02087		Totale	133.528	217						6.35179	8.33		Totale	340.332	214						6.35179	3.30858		Totale	154.399	69
	6.14472	4.59855										6.14472	6.55										6.14472	3.17423
	5.6969	4.64098										5.6969	9.2										5.6969	4.16
	6.99723	4.82835										6.99723	9.07										6.99723	4.19
	5.60969	4.62373										5.60969	8.64										5.60969	3.38
	6.15754	4.56263										6.15754	6.52										6.15754	2.68
	5.13422	4.98249										5.13422	7.69										5.13422	2.73
	5.49268	4.79445										5.49268	8.66										5.49268	2.79
	6.10441	4.57324										6.10441	6.55										6.10441	3.37
	7.14716	4.56848										7.14716	8.82										7.14716	2.97
	6.77902	4.74199										6.77902	6.45										6.77902	3.27
	6.60743	4.6501										6.60743	5.38										6.60743	2.84
	6.41989	4.62309										6.41989	4.53										6.41989	2.83
	5.69241	4.83271										5.69241	7.01										5.69241	3.98
	5.64682	5.1306										5.64682	6.09										5.64682	3.98
	5.33562	4.83734										5.33562	7.2										5.33562
	6.97615	4.70261										6.97615	5.99										6.97615
	5.93801	5.12315										5.93801	7.06										5.93801
	6.34696	4.88165										6.34696	8.06										6.34696
	7.22101	4.61955										7.22101	6.72										7.22101
	7.22201	4.88203										7.22201	5.44										7.22201
	7.05495	5.05827										7.05495	7.52										7.05495
	6.86642	5.60614										6.86642	5.53										6.86642
	6.95	5.02194										6.95	8.91										6.95
	6.25	4.81549										6.25	8.57										6.25
	4.63	4.64969										4.63	7.98										4.63
	6.36	4.62994										6.36	6.29										6.36
	6.35	4.8504										6.35	6.79										6.35
	6.97	5.26479										6.97	9.66										6.97
		4.96607											5.94
		4.69468											8.74
		5.17169											7.85
		4.93893											6.41
		5.0582											6.79
		4.74778											6.92
		6.18403											9.57
		6.72842											5.89
		6.69368											7.51
		6.69186											8.14
		6.43467											6.85
		6.25768											6.46
		5.16636											6.45
		6.51875											7.25
		6.52484											7.53
		6.53877											7.44
		6.46835											6.3
		6.48483											6.54
		6.454											6.25
		6.2259											7.71
		6.05149											7.77
		6.02102											8.75
		6.00677											9.28
		6.35371											5.9
		6.26632											7.18
		6.41754											9.37
		6.50649											6.50564
		6.37713											7.36397
		6.19119											7.20846
		6.26489											6.26051
		5.38956											4.57009
		5.89834											5.38924
		5.66606											5.17844
		5.81098											4.56983
		6.18665											5.15017
		6.18461											7.33871
		6.19465											6.98277
		6.45563											9.08631
		4.8814											7.73308
		5.29091											6.88007
		5.55272											5.68328
		5.46623											6.82249
		5.45633											6.26943
		5.47092											9.0643
		5.84634											7.78471
		6.23732											5.55564
		4.70328											6.3927
		4.85913											5.54447
		5.54638											5.50485
		6.20586											7.53362
		4.85946											8.41567
		5.17288											7.54046
		5.7313											9.06168
		6.24823											6.14512
		5.10888											6.2863
		5.12776											6.16104
		5.24933											9.49743
		5.18114											7.07718
		4.77004											6.51794
		4.9025											6.21154
		5.13817											7.1115
		5.22911											8.95974
		5.01268											8.96671
		4.71921											7.07898
		4.73099											7.04466
		4.95426											5.63455
		5.32501											6.08145
		5.16755											8.55537
		4.64392											8.76072
		4.69699											5.8704
		4.8365											7.95572
		4.6302											5.27896
		4.58519											5.14427
		6.72438											6.13909
		6.63919											9.28
		6.49636											6.97
		6.41506											7.61
		6.72063											8.07
		6.64644											7.13
		6.70216											7.28
		6.5194											8.56
		6.52816											7.87
		6.5261											9.16
		6.57536											9.18
		6.49411											6.61
		6.30138											8.43
		6.09514											5.37
		6.45817											5.35
		6.66927											6.29
		6.27614											4.98
		6.64446											8.71
		6.32976											9.09
		6.58534											8.17
		6.16165											7.24
		6.1518											8.59
		4.68242											7.33
		4.59021											7.97
		4.70472											7.52
		4.91241											7.01
		5.74756											8.06
		5.61914											9.32
		5.46072											8.04
		5.54418											9.48
		5.30485											8.88
		5.16986											8.52
		6.40355											8.19
		6.69542											8.28
		6.66041											6.88
		6.69053											8.03
		6.72255											7.94
		6.55542											7.5
		6.44129											7.84
		6.42385											8.69
		6.15042											8.37
		6.16746											8.63
		6.03562											6.74
		6.33647											7.52
		6.24716											7.9
		5.92101											8.76
		6.65595											7.7
		6.60115											7.7
		6.68276											6.1
		6.45136											7.49
		6.44883											6.41
		6.6407											6.43
		6.48532											5.1
		6.33273											7.36
		6.00203											5.62
		6.03736											4.58
		6.20588											4.94
		6.16287											5.32
		6.17604
		6.07268
		5.64865
	LTI	L										LTI	P
	4.7227	4.56		Analisi varianza: ad un fattore								4.7227	3.08		Analisi varianza: ad un fattore
	4.80064	5.69										4.80064	3.14498
	5.19887	6.8		RIEPILOGO								5.19887	3.36543		RIEPILOGO
	4.8615	6.59		Gruppi	Conteggio	Somma	Media	Varianza				4.8615	3.90628		Gruppi	Conteggio	Somma	Media	Varianza
	4.67117	6.02		Colonna 1	176	991.571	5.63393	0.572921				4.67117	4.06974		Colonna 1	176	991.571	5.63393	0.572921
	5.07659	6.06		Colonna 2	173	1245.71	7.20063	1.65764				5.07659	4.09192		Colonna 2	28	97.5077	3.48242	0.274733
	4.86764	8.79										4.86764	4.3013
	4.72317	7.13										4.72317	4.15651
	4.77529	6.02		ANALISI VARIANZA								4.77529	4.25113		ANALISI VARIANZA
	4.79036	7.32		Origine della variazione	SQ	gdl	MQ	F	Valore di significatività	F crit		4.79036	3.51279		Origine della variazione	SQ	gdl	MQ	F	Valore di significatività	F crit
	4.56139	5.63		Tra gruppi	214.145	1	214.145	192.821	3.58597e-35	3.8684		4.56139	3.28711		Tra gruppi	111.822	1	111.822	209.771	4.50152e-33	3.88791
	4.60128	8.01		In gruppi	385.374	347	1.11059					4.60128	3.3502		In gruppi	107.679	202	0.533064
	4.6225	9.13										4.6225	3.33753
	5.02087	8.33		Totale	599.52	348						5.02087	3.30858		Totale	219.501	203
	4.59855	6.55										4.59855	3.17423
	4.64098	9.2										4.64098	4.16
	4.82835	9.07										4.82835	4.19
	4.62373	8.64										4.62373	3.38
	4.56263	6.52										4.56263	2.68
	4.98249	7.69										4.98249	2.73
	4.79445	8.66										4.79445	2.79
	4.57324	6.55										4.57324	3.37
	4.56848	8.82										4.56848	2.97
	4.74199	6.45										4.74199	3.27
	4.6501	5.38										4.6501	2.84
	4.62309	4.53										4.62309	2.83
	4.83271	7.01										4.83271	3.98
	5.1306	6.09										5.1306	3.98
	4.83734	7.2										4.83734
	4.70261	5.99										4.70261
	5.12315	7.06										5.12315
	4.88165	8.06										4.88165
	4.61955	6.72										4.61955
	4.88203	5.44										4.88203
	5.05827	7.52										5.05827
	5.60614	5.53										5.60614
	5.02194	8.91										5.02194
	4.81549	8.57										4.81549
	4.64969	7.98										4.64969
	4.62994	6.29										4.62994
	4.8504	6.79										4.8504
	5.26479	9.66										5.26479
	4.96607	5.94										4.96607
	4.69468	8.74										4.69468
	5.17169	7.85										5.17169
	4.93893	6.41										4.93893
	5.0582	6.79										5.0582
	4.74778	6.92										4.74778
	6.18403	9.57										6.18403
	6.72842	5.89										6.72842
	6.69368	7.51										6.69368
	6.69186	8.14										6.69186
	6.43467	6.85										6.43467
	6.25768	6.46										6.25768
	5.16636	6.45										5.16636
	6.51875	7.25										6.51875
	6.52484	7.53										6.52484
	6.53877	7.44										6.53877
	6.46835	6.3										6.46835
	6.48483	6.54										6.48483
	6.454	6.25										6.454
	6.2259	7.71										6.2259
	6.05149	7.77										6.05149
	6.02102	8.75										6.02102
	6.00677	9.28										6.00677
	6.35371	5.9										6.35371
	6.26632	7.18										6.26632
	6.41754	9.37										6.41754
	6.50649	6.50564										6.50649
	6.37713	7.36397										6.37713
	6.19119	7.20846										6.19119
	6.26489	6.26051										6.26489
	5.38956	4.57009										5.38956
	5.89834	5.38924										5.89834
	5.66606	5.17844										5.66606
	5.81098	4.56983										5.81098
	6.18665	5.15017										6.18665
	6.18461	7.33871										6.18461
	6.19465	6.98277										6.19465
	6.45563	9.08631										6.45563
	4.8814	7.73308										4.8814
	5.29091	6.88007										5.29091
	5.55272	5.68328										5.55272
	5.46623	6.82249										5.46623
	5.45633	6.26943										5.45633
	5.47092	9.0643										5.47092
	5.84634	7.78471										5.84634
	6.23732	5.55564										6.23732
	4.70328	6.3927										4.70328
	4.85913	5.54447										4.85913
	5.54638	5.50485										5.54638
	6.20586	7.53362										6.20586
	4.85946	8.41567										4.85946
	5.17288	7.54046										5.17288
	5.7313	9.06168										5.7313
	6.24823	6.14512										6.24823
	5.10888	6.2863										5.10888
	5.12776	6.16104										5.12776
	5.24933	9.49743										5.24933
	5.18114	7.07718										5.18114
	4.77004	6.51794										4.77004
	4.9025	6.21154										4.9025
	5.13817	7.1115										5.13817
	5.22911	8.95974										5.22911
	5.01268	8.96671										5.01268
	4.71921	7.07898										4.71921
	4.73099	7.04466										4.73099
	4.95426	5.63455										4.95426
	5.32501	6.08145										5.32501
	5.16755	8.55537										5.16755
	4.64392	8.76072										4.64392
	4.69699	5.8704										4.69699
	4.8365	7.95572										4.8365
	4.6302	5.27896										4.6302
	4.58519	5.14427										4.58519
	6.72438	6.13909										6.72438
	6.63919	9.28										6.63919
	6.49636	6.97										6.49636
	6.41506	7.61										6.41506
	6.72063	8.07										6.72063
	6.64644	7.13										6.64644
	6.70216	7.28										6.70216
	6.5194	8.56										6.5194
	6.52816	7.87										6.52816
	6.5261	9.16										6.5261
	6.57536	9.18										6.57536
	6.49411	6.61										6.49411
	6.30138	8.43										6.30138
	6.09514	5.37										6.09514
	6.45817	5.35										6.45817
	6.66927	6.29										6.66927
	6.27614	4.98										6.27614
	6.64446	8.71										6.64446
	6.32976	9.09										6.32976
	6.58534	8.17										6.58534
	6.16165	7.24										6.16165
	6.1518	8.59										6.1518
	4.68242	7.33										4.68242
	4.59021	7.97										4.59021
	4.70472	7.52										4.70472
	4.91241	7.01										4.91241
	5.74756	8.06										5.74756
	5.61914	9.32										5.61914
	5.46072	8.04										5.46072
	5.54418	9.48										5.54418
	5.30485	8.88										5.30485
	5.16986	8.52										5.16986
	6.40355	8.19										6.40355
	6.69542	8.28										6.69542
	6.66041	6.88										6.66041
	6.69053	8.03										6.69053
	6.72255	7.94										6.72255
	6.55542	7.5										6.55542
	6.44129	7.84										6.44129
	6.42385	8.69										6.42385
	6.15042	8.37										6.15042
	6.16746	8.63										6.16746
	6.03562	6.74										6.03562
	6.33647	7.52										6.33647
	6.24716	7.9										6.24716
	5.92101	8.76										5.92101
	6.65595	7.7										6.65595
	6.60115	7.7										6.60115
	6.68276	6.1										6.68276
	6.45136	7.49										6.45136
	6.44883	6.41										6.44883
	6.6407	6.43										6.6407
	6.48532	5.1										6.48532
	6.33273	7.36										6.33273
	6.00203	5.62										6.00203
	6.03736	4.58										6.03736
	6.20588	4.94										6.20588
	6.16287	5.32										6.16287
	6.17604											6.17604
	6.07268											6.07268
	5.64865											5.64865
	L	P
	4.56	3.08		Analisi varianza: ad un fattore
	5.69	3.14498
	6.8	3.36543		RIEPILOGO
	6.59	3.90628		Gruppi	Conteggio	Somma	Media	Varianza
	6.02	4.06974		Colonna 1	173	1245.71	7.20063	1.65764
	6.06	4.09192		Colonna 2	28	97.5077	3.48242	0.274733
	8.79	4.3013
	7.13	4.15651
	6.02	4.25113		ANALISI VARIANZA
	7.32	3.51279		Origine della variazione	SQ	gdl	MQ	F	Valore di significatività	F crit
	5.63	3.28711		Tra gruppi	333.178	1	333.178	226.651	1.07645e-34	3.88861
	8.01	3.3502		In gruppi	292.531	199	1.47001
	9.13	3.33753
	8.33	3.30858		Totale	625.709	200
	6.55	3.17423
	9.2	4.16
	9.07	4.19
	8.64	3.38
	6.52	2.68
	7.69	2.73
	8.66	2.79
	6.55	3.37
	8.82	2.97
	6.45	3.27
	5.38	2.84
	4.53	2.83
	7.01	3.98
	6.09	3.98
	7.2
	5.99
	7.06
	8.06
	6.72
	5.44
	7.52
	5.53
	8.91
	8.57
	7.98
	6.29
	6.79
	9.66
	5.94
	8.74
	7.85
	6.41
	6.79
	6.92
	9.57
	5.89
	7.51
	8.14
	6.85
	6.46
	6.45
	7.25
	7.53
	7.44
	6.3
	6.54
	6.25
	7.71
	7.77
	8.75
	9.28
	5.9
	7.18
	9.37
	6.50564
	7.36397
	7.20846
	6.26051
	4.57009
	5.38924
	5.17844
	4.56983
	5.15017
	7.33871
	6.98277
	9.08631
	7.73308
	6.88007
	5.68328
	6.82249
	6.26943
	9.0643
	7.78471
	5.55564
	6.3927
	5.54447
	5.50485
	7.53362
	8.41567
	7.54046
	9.06168
	6.14512
	6.2863
	6.16104
	9.49743
	7.07718
	6.51794
	6.21154
	7.1115
	8.95974
	8.96671
	7.07898
	7.04466
	5.63455
	6.08145
	8.55537
	8.76072
	5.8704
	7.95572
	5.27896
	5.14427
	6.13909
	9.28
	6.97
	7.61
	8.07
	7.13
	7.28
	8.56
	7.87
	9.16
	9.18
	6.61
	8.43
	5.37
	5.35
	6.29
	4.98
	8.71
	9.09
	8.17
	7.24
	8.59
	7.33
	7.97
	7.52
	7.01
	8.06
	9.32
	8.04
	9.48
	8.88
	8.52
	8.19
	8.28
	6.88
	8.03
	7.94
	7.5
	7.84
	8.69
	8.37
	8.63
	6.74
	7.52
	7.9
	8.76
	7.7
	7.7
	6.1
	7.49
	6.41
	6.43
	5.1
	7.36
	5.62
	4.58
	4.94
	5.32
[truncated: 60 more columns]

## Sheet: Cohen
		MODULUS
		Transversal direction				Longitudinal direction						leg	prosoma
		Basic section		Tip section		Basic section		Cross section		Tip section
		Outer	Inner	Outer	Inner	Outer	Inner	Outer	Inner	Outer	Inner
	num	122	165	56	108	28	107	43	87	42	176	173	28
	media	3.67023	3.97231	7.58446	6.56747	3.60124	3.62653	4.10585	4.00645	6.20963	5.63393	7.20063	3.48242
	dev.st	0.797785	0.880246	0.63222	0.715828	0.274426	0.220034	0.290553	0.2602	0.732996	0.756915	1.28749	0.52415
	Cohen
	Modulus			Transversal direction				Longitudinal direction						leg	prosoma
				Basic section		Tip section		Basic section		Cross section		Tip section
				Outer	Inner	Outer	Inner	Outer	Inner	Outer	Inner	Outer	Inner
	Transversal direction	Basic section	Outer	-	0.356971	5.2191	3.81003	0.0944052	0.0726506	0.619647	0.531507	3.24775	2.53746	3.17562	0.248659
			Inner		-	4.37838	3.16761	0.451333	0.494148	0.167704	0.0468365	2.6234	2.02908	2.91474	0.583803
		Tip section	Outer			-	1.47694	7.36009	9.64434	6.78068	8.05714	2.03048	2.67549	0.330002	6.85052
			Inner				-	4.55354	5.54301	3.93284	4.5685	0.496566	1.25883	0.573609	4.52647
	Longitudinal direction	Basic section	Outer					-	0.108955	1.7746	1.53684	4.38492	2.85641	2.99643	0.284013
			Inner						-	1.9795	1.59058	6.0094	3.27779	3.4979	0.469132
		Cross section	Outer							-	0.36739	3.78999	2.20934	2.66468	1.564
			Inner								-	4.70467	2.55276	3.00795	1.53091
		Tip section	Outer									-	0.765123	0.825267	4.14436
			Inner										-	1.48666	2.94682
	leg													-	3.06672
	prosoma														-
	s
	Modulus			Transversal direction				Longitudinal direction						leg	prosoma
				Basic section		Tip section		Basic section		Cross section		Tip section
				Outer	Inner	Outer	Inner	Outer	Inner	Outer	Inner	Outer	Inner
	Transversal direction	Basic section	Outer	-	0.846219	0.749983	0.760424	0.730814	0.601554	0.703006	0.632587	0.781896	0.773883	1.11172	0.755295
			Inner		-	0.824998	0.81928	0.822161	0.699748	0.796285	0.729096	0.852833	0.818903	1.10758	0.83913
		Tip section	Outer			-	0.688582	0.541193	0.41039	0.513019	0.444079	0.677097	0.72904	1.16312	0.598793
			Inner				-	0.651412	0.530567	0.625914	0.560581	0.720625	0.741594	1.10382	0.681557
	Longitudinal direction	Basic section	Outer					-	0.232109	0.284351	0.263669	0.594855	0.711624	1.20123	0.418356
			Inner						-	0.242142	0.238861	0.429844	0.612425	1.02179	0.307179
		Cross section	Outer							-	0.270535	0.555089	0.691645	1.16141	0.398611
			Inner								-	0.468295	0.637535	1.06191	0.342303
		Tip section	Outer									-	0.752434	1.20083	0.658054
			Inner										-	1.05385	0.730112
	leg													-	1.21244
	prosoma														-
